# Supplementary material for: Knowledge and occupational practices of beauticians and barbers in the transmission of viral hepatitis: A mixed-methods study in Volta Region of Ghana
Source: PLoS One. 2025 Jan 16;20(1):e0306961. doi: 10.1371/journal.pone.0306961 (PMC11737681; doi:10.1371/journal.pone.0306961)
Supplement: S1 Dataset — (XLSX) [file pone.0306961.s001.xlsx]

## Sheet: Sheet1
doi	intID	ID	occup_cat	age	sex	marital	education	residence	work_exp	avg_custom	blood_trans	dental_pro	tatoo_pierc	iv_drugs	unprotected_sex	vaccine_hepB	injured_work	exposed_client_blood	heard_HepB_C	Dontknow	sexualcontact	Sweat	contaminatedfoodwater	spiritual	Sharingintrument	Mothertochild	Bloodcontacttransfusion	healthy_spread	boiling	washing	antiseptics	Sterilizer	trained_IPC	risk_hepBC	changed_blade	sterilized_inst	washed_hands	protective_cloth	same_combbrush	same_towel	threw_used_towel	disinfect_used	disinfectant	diluted_disinf	freq_disinf	wash_facilit	manage_cuts_injury	hepB	hepC
	SOG	28	1	25	Female	Single	SHS	Urban	3	6	No	Yes	Yes	No	No	1	No	No	No	No	No	Yes	No	No	Yes	0	No	No	No	No	No	No	Yes	Yes	No	Yes	Yes	Yes	No	Yes	No	Perfume	1		Before working on client	No	None	0	1
	HO	222	0	27	Male	Single	None	Urban	6	6	Yes	Yes	Yes	Yes	No	1	Yes	Yes	No	No	No	No	Yes	Yes	No	0	No	Yes	Yes	No	No	No	Yes	No	No	Yes	Yes	No	No		No	Perfume	1		End of day	Yes	None	0	0
	SOG	40	1	22	Female	Single	JHS	Rural	2	7	Yes	Yes	Yes	Yes	No	1	No	Yes	No	No	Yes	No	No	No	No	0	No	Yes	No	No	No	No	Yes	Yes	No	No	Yes	Yes	Yes	Yes	No	Perfume	1		At the end of working on a client	Yes	None	0	0
	AFL	306	1	24	Female	Married	JHS	Urban	3	6	Yes	Yes	Yes	Yes	No	1	No	No	Yes	No	No	No	No	No	No	0	No		No	No	No	No	No	No	No	No	No	No		Yes	No	Perfume	1		At the end of working on a client	No	None	0	0
	SOG	63	0	22	Male	Single	Primary	Urban	2	6	Yes	Yes	Yes	No	Yes	1	No	No	No	No	Yes	No	No	No	No	0	No	Yes	Yes	No	No	No	Yes	Yes	No	No	Yes	No	No		No	Perfume	1		End of day	Yes	None	1	0
	SOG	48	0	31	Male	Single	JHS	Urban	11	15	Yes	No	No	Yes	No	1	Yes	Yes	No	Yes	No	No	No	No	No	0	No	No	No	No	No	No	Yes	No	No	No	Yes	No	Yes		Yes	Perfume	1		At the end of working on a client	Yes	None	0	0
	HO	266	1	32	Female	Single	JHS	Urban	5	6	Yes	Yes	Yes	Yes	No	1	Yes	Yes	No	No	Yes	No	No	No	No	0	No	No	Yes	No	No	No	Yes	No	No	No	No	Yes		Yes	No	Perfume	1		End of day	Yes	None	0	0
	KET	98	1	33	Female	Married	None	Rural	15	6	Yes	Yes	No	No	No	0	No	No	No	No	No	No	No	No	Yes	0	Yes	Yes	No	No	No	No	Yes	Yes	No	No	Yes	No	No	Yes	Yes	Perfume	1		At the end of working on a client	Yes	None	0	0
	SOG	39	1	29	Female	Married	JHS	Rural	5	3	Yes	Yes	Yes	No	No	1	Yes	Yes	No	No	No	No	No	Yes	No	0	No	Yes	No	No	No	No	Yes	Yes	No	No	Yes	No	No	No	No	Perfume	1		At the end of working on a client	Yes	None	0	0
	AKT	161	0	38	Male	Married	JHS	Urban	2	12	Yes	Yes	Yes	No	No	1	No	No	No	No	No	Yes	No	No	No	0	Yes	No	No	No	No	No	Yes	No	No	Yes	Yes	No	Yes		No	Perfume	1		Before working on client	Yes	None	0	0
	AFL	311	1	22	Female	Single	Primary	Urban	2	6	Yes	Yes	Yes	Yes	No	1	Yes	Yes	No	Yes	No	No	No	No	No	0	No	Yes	No	No	No	No	Yes	Yes	No	No	Yes	Yes		No	No	Perfume	1		At the end of working on a client	No	None	0	0
	AKT	190	1	28	Female	Single	JHS	Urban	4	8	No	Yes	No	No	No	1	No	No	No	Yes	No	No	No	No	No	0	No	Yes	Yes	No	No	No	Yes	Yes	No	Yes	No	Yes	No	Yes	No	Perfume	1		Before working on client	Yes	None	1	0
	KET	91	0	35	Male	Single	JHS	Rural	12	7	Yes	Yes	No	No	No	1	Yes	Yes	No	No	Yes	No	No	No	No	0	No	No	Yes	No	No	No	No	No	Yes	No	No	No	No		No	Perfume	1		Before working on client	Yes	None	0	0
	KET	81	1	31	Female	Married	JHS	Rural	3	5	Yes	Yes	No	No	No	1	No	No	No	No	No	No	No	No	No	1	No	No	No	No	No	No	Yes	Yes	No	Yes	No	No	Yes	Yes	No	Perfume	1		At the end of working on a client	Yes	None	0	0
	SOG	42	1	21	Female	Single	JHS	Rural	1	10	No	No	Yes	Yes	No	1	Yes	Yes	No	No	No	Yes	No	No	No	0	No	Yes	No	No	No	No	Yes	Yes	No	No	Yes	Yes	Yes	Yes	No	Perfume	1		At the end of working on a client	Yes	None	0	0
	AFL	321	1	27	Female	Single	JHS	Urban	3	6	Yes	Yes	Yes	No	No	1	No	No	No	No	No	Yes	No	No	No	0	No	No	No	No	No	No	Yes	No	Yes	No	Yes	No	No	Yes	No	Perfume	1		At the end of working on a client	Yes	None	1	0
	AFL	8	1	20	Female	Single	JHS	Urban	1	3	Yes	Yes	Yes	Yes	Yes	1	Yes	Yes	Yes	No	No	No	No	No	No	0	No		Yes	No	No	No	Yes	Yes	No	No	No	Yes	No	Yes	No	Perfume	1		At the end of working on a client	Yes	Apply herbal oinment	0	0
	HO	243	1	23	Male	Single	Primary	Urban	5	7	Yes	Yes	No	Yes	No	1	No	Yes	No	No	Yes	No	Yes	No	No	0	No	Yes	No	No	No	No	No	Yes	Yes	Yes	Yes	Yes	Yes	Yes	Yes	Perfume	1		Before working on client	Yes	None	0	0
	SOG	31	1	21	Female	Single	JHS	Urban	1	5	Yes	Yes	Yes	Yes	No	1	No	Yes	No	No	No	Yes	No	No	No	0	No	Yes	No	No	No	No	Yes	Yes	No	No	No	No	Yes	Yes	No	Perfume	1		End of day	Yes	None	0	0
	AKT	174	0	30	Male	Single	SHS	Urban	2	6	Yes	Yes	Yes	No	No	1	No	No	No	No	Yes	No	No	No	No	0	Yes	Yes	No	No	No	No	Yes	Yes	No	No	Yes	Yes	No		No	Perfume	1		At the end of working on a client	Yes	Apply herbal oinment	0	0
	AFL	12	1	19	Female	Single	JHS	Urban	1	5	Yes	Yes	No	Yes	Yes	1	Yes	Yes	No	Yes	No	Yes	No	No	No	0	No	No	No	No	No	No	Yes	No	No	No	No	No	Yes	Yes	No	Perfume	1		At the end of working on a client	Yes	None	0	0
	HO	273	1	22	Female	Single	JHS	Urban	1	4	Yes	Yes	Yes	Yes	No	1	Yes	No	No	No	No	Yes	No	Yes	No	0	No	Yes	No	No	No	No	Yes	No	No	No	No	Yes		No	No	Perfume	1		At the end of working on a client	No	None	0	0
	AKT	149	1	36	Female	Married	JHS	Rural	10	6	No	Yes	Yes	No	No	1	No	No	No	No	Yes	Yes	No	No	No	0	No	Yes	Yes	No	No	No	Yes	Yes	No	Yes	No	Yes	No	Yes	No	70% alcohol	2	No	End of day	Yes	None	0	0
	KET	97	0	27	Male	Single	SHS	Rural	5	16	No	Yes	Yes	No	No	1	Yes	No	No	No	Yes	No	No	No	No	0	No	Yes	No	No	No	No	Yes	Yes	No	No	Yes	Yes	No		No	70% alcohol	2	Yes	Before working on client	Yes	None	0	0
	AFL	301	0	32	Male	Single	JHS	Urban	8	12	Yes	Yes	Yes	Yes	No	1	Yes	No	No	No	No	No	No	No	No	0	Yes	Yes	No	No	No	No	Yes	Yes	No	No	Yes	Yes	No		No	70% alcohol	2	No	At the end of working on a client	Yes	None	0	0
	HO	236	0	19	Male	Single	None	Urban	2	6	Yes	Yes	Yes	Yes	Yes	1	No	No	Yes	No	No	No	No	No	No	0	No		No	No	No	No	Yes	Yes	No	Yes	Yes	Yes	Yes		Yes	70% alcohol	2	Yes	Before working on client	Yes	None	0	1
	HO	216	1	23	Male	Single	Primary	Urban	2	4	Yes	Yes	Yes	Yes	No	1	Yes	Yes	No	Yes	No	No	No	No	No	0	No	No	No	No	No	No	Yes	Yes	No	Yes	Yes	Yes	No	Yes	No	70% alcohol	2	Yes	End of day	Yes	None	0	0
	AKT	166	1	24	Female	Single	None	Urban	4	6	Yes	Yes	No	No	No	1	No	No	No	No	No	No	No	No	No	0	Yes	Yes	No	No	No	No	Yes	Yes	Yes	Yes	Yes	No	No	Yes	Yes	70% alcohol	2	No	End of day	Yes	None	1	0
	HO	276	0	20	Male	Single	JHS	Urban	3	10	Yes	Yes	Yes	Yes	No	1	No	No	No	No	No	No	No	No	Yes	0	No	Yes	No	No	No	No	Yes	Yes	No	No	No	Yes	Yes		No	70% alcohol	2	Yes	At the end of working on a client	Yes	None	0	0
	AFL	291	0	25	Male	Single	JHS	Urban	5	14	Yes	Yes	Yes	Yes	No	1	Yes	Yes	No	No	No	No	Yes	No	No	0	No	No	No	No	No	No	Yes	Yes	No	No	Yes	No	Yes		No	70% alcohol	2	Yes	At the end of working on a client	Yes	None	0	0
	KET	80	0	18	Male	Single	JHS	Rural	2	5	Yes	Yes	Yes	No	No	1	No	No	No	Yes	No	No	No	No	No	0	No	Yes	Yes	No	No	No	Yes	Yes	No	No	Yes	Yes	No		Yes	70% alcohol	2	Yes	At the end of working on a client	Yes	None	1	0
	KET	69	1	20	Female	Single	JHS	Rural	2	8	Yes	Yes	No	No	Yes	1	No	No	No	No	No	No	Yes	No	No	0	No	Yes	No	No	No	No	Yes	Yes	No	Yes	Yes	Yes	Yes	Yes	No	70% alcohol	2	No	Before working on client	Yes	None	0	1
	AFL	317	1	21	Female	Single	JHS	Urban	2	3	Yes	Yes	Yes	No	No	1	Yes	Yes	No	No	No	Yes	No	No	Yes	0	No	Yes	No	No	No	No	Yes	Yes	Yes	No	Yes	No	Yes	Yes	No	70% alcohol	2	Yes	End of day	Yes	None	0	0
	AFL	298	0	20	Male	Married	JHS	Urban	5	10	Yes	Yes	No	Yes	No	1	Yes	Yes	No	No	No	No	No	Yes	No	0	No	No	No	No	No	No	No	No	No	No	No	No	Yes		No	70% alcohol	2	Yes	Before working on client	No	None	0	0
	SOG	59	1	28	Female	Single	SHS	Urban	3	5	Yes	Yes	Yes	Yes	No	0	No	No	No	No	No	No	No	No	No	0	Yes	No	No	No	No	No	Yes	No	No	No	Yes	No	No	No	No	70% alcohol	2	Yes	At the end of working on a client	Yes	None	1	0
	AFL	9	1	19	Female	Single	JHS	Urban	1	5	Yes	Yes	Yes	No	No	1	No	Yes	Yes	No	No	No	No	No	No	0	No		No	No	No	No	Yes	No	No	No	No	Yes		Yes	Yes	70% alcohol	2	No	At the end of working on a client	Yes	None	0	0
	SOG	43	1	28	Female	Married	Tertiary	Rural	3	15	Yes	Yes	Yes	No	No	1	Yes	Yes	No	No	No	No	No	No	No	0	Yes	Yes	No	No	No	No	Yes	No	No	Yes	No	No	Yes	Yes	No	70% alcohol	2	No	At the end of working on a client	No	None	0	0
	AFL	295	1	21	Female	Single	SHS	Urban	1	6	Yes	Yes	Yes	Yes	No	1	Yes	Yes	No	No	No	No	No	No	No	0	Yes	Yes	No	No	No	No	Yes	No	No	Yes	No	No		Yes	No	70% alcohol	2	Yes	End of day	No	None	1	0
	HO	277	0	24	Male	Single	Primary	Urban	5	10	No	No	No	Yes	No	1	No	No	No	No	No	No	Yes	Yes	No	0	No	Yes	No	No	No	No	Yes	Yes	No	Yes	Yes	No	Yes		No	70% alcohol	2	Yes	At the end of working on a client	Yes	None	0	0
	HO	209	0	27	Male	Married	JHS	Urban	4	5	Yes	No	Yes	Yes	No	0	Yes	Yes	No	No	Yes	Yes	No	No	No	0	No	No	No	No	No	No	Yes	Yes	No	No	Yes	No	No		No	70% alcohol	2	No	At the end of working on a client	Yes	None	0	0
	AFL	338	1	31	Female	Divorce	JHS	Urban	5	4	Yes	No	Yes	No	No	1	Yes	No	No	No	Yes	Yes	No	No	No	0	No	No	No	No	No	No	No	No	No	No	Yes	No		No	No	70% alcohol	2	Yes	At the end of working on a client	No	None	0	0
	SOG	26	1	20	Female	Single	Tertiary	Rural	2	7	Yes	No	Yes	No	Yes	0	Yes	Yes	No	No	Yes	No	No	No	No	0	Yes	No	Yes	No	No	No	Yes	Yes	Yes	No	No	No	No	Yes	No	70% alcohol	2	No	End of day	No	None	0	0
	HO	263	1	27	Female	Married	JHS	Urban	4	6	Yes	Yes	Yes	Yes	No	1	Yes	Yes	No	Yes	No	No	No	No	No	0	No	Yes	Yes	No	No	No	Yes	No	Yes	Yes	Yes	No	No	No	No	70% alcohol	2	Yes	End of day	Yes	clean with methylated spirit	0	0
	AKT	173	1	38	Female	Married	JHS	Urban	12	5	No	Yes	No	No	No	1	No	No	No	No	Yes	No	No	No	Yes	0	No	No	Yes	No	No	No	Yes	No	No	Yes	Yes	Yes	No	Yes	No	70% alcohol	2	Yes	At the end of working on a client	Yes	None	0	0
	KET	95	0	20	Male	Single	SHS	Urban	2	8	No	Yes	No	No	No	0	Yes	Yes	No	No	Yes	No	No	No	No	0	Yes	No	Yes	No	No	No	Yes	Yes	No	No	Yes	Yes	Yes		No	70% alcohol	2	No	At the end of working on a client	Yes	None	0	0
	KET	88	0	42	Male	Single	SHS	Urban	16	8	Yes	No	Yes	Yes	No	0	Yes	No	No	No	Yes	No	No	No	No	0	No	No	No	No	No	No	Yes	No	No	No	No	No	No		No	70% alcohol	2	Yes	At the end of working on a client	Yes	None	0	0
	KET	115	1	22	Female	Single	JHS	Urban	3	5	Yes	Yes	Yes	No	No	1	Yes	No	Yes	No	No	No	No	No	No	0	No		Yes	No	No	No	Yes	Yes	No	No	Yes	Yes	No	No	No	70% alcohol	2	Yes	At the end of working on a client	Yes	None	0	0
	AKT	192	0	33	Male	Married	None	Rural	6	6	Yes	Yes	No	No	No	1	Yes	Yes	No	No	No	No	Yes	No	No	0	No	Yes	No	No	No	No	Yes	Yes	No	Yes	Yes	Yes	No		Yes	70% alcohol	2	No	End of day	Yes	None	0	0
	AKT	176	0	25	Male	Married	JHS	Urban	7	8	Yes	Yes	Yes	No	No	1	No	No	No	Yes	No	No	No	No	No	0	No	Yes	No	No	No	No	Yes	Yes	No	No	Yes	No	No		No	70% alcohol	2	No	At the end of working on a client	Yes	None	0	0
	SOG	56	1	28	Female	Single	Tertiary	Urban	2	10	Yes	No	No	No	No	0	Yes	Yes	No	No	Yes	No	No	No	Yes	1	Yes	No	No	No	No	No	No	No	No	No	No	No	No	Yes	Yes	70% alcohol	2	Yes	End of day	No	None	0	0
	AFL	330	1	20	Female	Single	JHS	Urban	2	5	Yes	Yes	Yes	Yes	No	1	Yes	Yes	No	No	No	Yes	No	Yes	No	0	No	Yes	No	No	No	No	Yes	No	No	Yes	No	Yes		Yes	No	70% alcohol	2	Yes	End of day	Yes	None	0	0
	AKT	177	0	23	Male	Single	SHS	Urban	1	4	Yes	Yes	Yes	No	No	1	Yes	Yes	No	No	No	No	No	No	No	0	Yes	No	No	No	No	No	Yes	Yes	No	Yes	Yes	No	No		No	70% alcohol	2	Yes	At the end of working on a client	Yes	None	0	0
	AKT	164	0	33	Male	Married	JHS	Urban	10	25	Yes	Yes	No	Yes	No	1	No	No	No	No	No	No	No	No	Yes	0	No	Yes	No	No	No	No	Yes	No	No	Yes	Yes	No	No		No	70% alcohol	2	No	Before working on client	Yes	None	0	0
	KET	110	1	25	Female	Single	Primary	Rural	6	8	Yes	Yes	Yes	No	No	1	No	No	Yes	No	No	No	No	No	No	0	No		No	No	No	No	Yes	Yes	No	Yes	Yes	Yes	No	No	No	70% alcohol	2	No	At the end of working on a client	Yes	None	0	0
	AKT	187	1	29	Female	Single	JHS	Urban	1	1	Yes	Yes	Yes	No	No	1	Yes	Yes	No	No	No	No	No	No	No	0	Yes	Yes	No	No	No	No	Yes	Yes	No	Yes	Yes	No	No	No	Yes	70% alcohol	2	No	End of day	Yes	clean with methylated spirit	0	0
	HO	278	0	22	Male	Single	JHS	Urban	3	10	Yes	Yes	Yes	No	No	1	No	No	No	Yes	No	No	No	No	No	0	No	Yes	No	No	No	No	Yes	Yes	Yes	No	Yes	Yes	Yes		Yes	70% alcohol	2	Yes	At the end of working on a client	Yes	None	0	0
	AKT	181	1	27	Female	Married	JHS	Urban	3	12	Yes	Yes	Yes	No	No	0	Yes	Yes	No	No	Yes	No	No	No	Yes	0	Yes	Yes	Yes	No	No	No	Yes	No	Yes	No	Yes	Yes	No	No	No	70% alcohol	2	Yes	At the end of working on a client	Yes	None	0	0
	SOG	61	0	25	Male	Single	JHS	Urban	2	6	Yes	Yes	Yes	Yes	No	0	Yes	Yes	No	Yes	No	No	No	No	No	0	No	No	No	No	No	No	Yes	Yes	No	No	Yes	Yes	No		No	70% alcohol	2	Yes	At the end of working on a client	Yes	None	0	0
	AKT	157	1	28	Female	Married	JHS	Urban	3	4	Yes	Yes	Yes	No	No	1	Yes	Yes	No	Yes	No	No	No	No	No	0	No	Yes	No	No	No	No	Yes	Yes	No	Yes	No	No	No	No	Yes	70% alcohol	2	Yes	End of day	No	None	0	0
	AKT	156	1	35	Female	Married	Primary	Urban	15	6	No	Yes	No	No	No	1	Yes	Yes	Yes	No	No	No	No	No	No	0	No		Yes	No	No	No	Yes	Yes	No	Yes	No	No	No	No	Yes	70% alcohol	2	No	End of day	Yes	None	0	0
	AFL	289	0	32	Male	Single	Primary	Urban	2	15	Yes	Yes	No	No	No	0	Yes	Yes	No	No	No	Yes	Yes	No	No	0	No	Yes	No	No	No	No	Yes	Yes	No	Yes	Yes	No	Yes		No	70% alcohol	2	Yes	At the end of working on a client	No	None	0	0
	SOG	45	1	22	Female	Single	SHS	Urban	4	20	Yes	Yes	Yes	No	Yes	0	Yes	No	No	No	Yes	Yes	Yes	No	No	0	Yes	No	No	No	No	No	No	No	Yes	No	Yes	Yes	No	Yes	No	70% alcohol	2	No	End of day	No	None	0	0
	KET	77	1	28	Female	Married	Primary	Rural	5	4	Yes	Yes	Yes	No	No	0	Yes	No	No	No	Yes	Yes	No	No	No	0	No	No	Yes	No	No	No	No	No	No	No	No	No	No	Yes	Yes	70% alcohol	2	Yes	End of day	No	None	0	0
	AKT	169	0	30	Male	Married	SHS	Urban	2	7	Yes	Yes	Yes	No	No	1	Yes	Yes	No	No	No	Yes	No	No	Yes	0	No	No	No	No	No	No	Yes	Yes	No	No	No	No	No		No	70% alcohol	2	No	At the end of working on a client	No	None	0	0
	AKT	197	1	27	Female	Married	JHS	Rural	4	6	Yes	Yes	No	Yes	No	1	No	No	No	No	No	Yes	No	No	No	0	No	Yes	Yes	No	No	No	Yes	Yes	No	No	Yes	No	No	Yes	No	70% alcohol	2	No	At the end of working on a client	Yes	None	0	0
	HO	206	0	25	Male	Single	JHS	Urban	2	3	Yes	Yes	Yes	No	No	1	Yes	Yes	No	Yes	No	No	No	No	No	0	No	Yes	No	No	No	No	Yes	Yes	No	Yes	Yes	Yes	No		No	70% alcohol	2	No	End of day	Yes	None	0	0
	AFL	318	1	19	Female	Single	JHS	Urban	2	4	Yes	Yes	Yes	No	No	0	Yes	Yes	No	No	Yes	No	Yes	No	No	0	No	Yes	Yes	No	No	No	Yes	Yes	No	No	Yes	Yes	No	Yes	No	70% alcohol	2	No	At the end of working on a client	Yes	None	0	0
	KET	142	0	26	Male	Single	JHS	Urban	2	6	Yes	Yes	Yes	Yes	No	1	Yes	No	No	Yes	No	No	No	No	No	0	No	Yes	No	No	No	No	Yes	Yes	No	No	Yes	Yes	No		No	70% alcohol	2	Yes	At the end of working on a client	Yes	None	0	0
	AFL	303	0	29	Male	Single	JHS	Urban	5	8	Yes	Yes	Yes	Yes	No	1	No	Yes	No	No	No	No	No	Yes	No	0	No	No	No	No	No	No	No	No	No	No	No	No	Yes		No	70% alcohol	2	Yes	At the end of working on a client	Yes	None	0	0
	AKT	194	1	28	Female	Married	Primary	Urban	1	10	Yes	Yes	Yes	No	No	1	Yes	No	No	No	No	Yes	No	No	No	0	No	Yes	Yes	No	No	No	Yes	Yes	No	Yes	No	Yes	Yes	Yes	Yes	70% alcohol	2	Yes	End of day	Yes	None	0	0
	SOG	41	1	21	Female	Single	Primary	Rural	2	6	No	Yes	Yes	Yes	No	1	Yes	No	No	Yes	No	No	No	No	No	0	No	Yes	No	No	No	No	Yes	Yes	No	No	Yes	Yes	Yes	No	No	70% alcohol	2	Yes	Before working on client	Yes	None	0	0
	AKT	163	0	19	Male	Single	JHS	Urban	2	10	Yes	Yes	Yes	Yes	No	1	Yes	Yes	No	Yes	No	No	No	No	No	0	No	Yes	No	No	No	No	Yes	Yes	No	No	Yes	Yes	No		No	70% alcohol	2	Yes	Before working on client	Yes	None	0	0
	KET	127	0	37	Male	Divorce	Primary	Urban	12	6	Yes	Yes	Yes	No	No	1	No	No	No	Yes	No	No	No	No	No	0	No	Yes	No	No	No	No	Yes	Yes	No	No	Yes	Yes	Yes		No	70% alcohol	2	Yes	At the end of working on a client	Yes	None	1	0
	AFL	309	1	23	Female	Divorce	None	Urban	3	6	Yes	Yes	Yes	No	Yes	1	Yes	Yes	No	Yes	No	No	No	No	No	0	No	No	No	No	No	No	Yes	Yes	No	Yes	Yes	No		Yes	No	70% alcohol	2	No	End of day	Yes	None	0	0
	SOG	55	0	25	Male	Single	SHS	Urban	2	5	Yes	Yes	Yes	No	No	1	No	No	No	No	Yes	No	No	No	No	0	Yes	No	No	No	No	No	No	No	No	No	Yes	No	No		No	70% alcohol	2	Yes	At the end of working on a client	Yes	Clean with methylated spirit	0	1
	KET	105	1	27	Female	Divorce	Primary	Rural	4	5	Yes	Yes	Yes	No	No	1	Yes	Yes	Yes	No	No	No	No	No	No	0	No	Yes	No	No	No	No	Yes	Yes	No	Yes	Yes	No	No	Yes	No	70% alcohol	2	Yes	End of day	Yes	None	0	0
	AFL	300	0	33	Male	Married	JHS	Urban	10	10	Yes	Yes	Yes	Yes	No	1	Yes	Yes	No	No	No	No	No	No	No	0	Yes	Yes	No	No	No	No	Yes	No	No	Yes	Yes	No	Yes		No	70% alcohol	2	Yes	End of day	Yes	None	0	0
	HO	231	0	20	Male	Single	Primary	Urban	2	6	Yes	Yes	Yes	Yes	No	1	Yes	Yes	No	No	No	No	Yes	No	No	0	No	Yes	No	No	No	No	Yes	Yes	No	No	Yes	No	Yes		No	70% alcohol	2	No	At the end of working on a client	Yes	None	0	0
	HO	201	0	19	Male	Single	JHS	Rural	2	6	Yes	Yes	Yes	Yes	No	1	Yes	Yes	No	Yes	No	No	No	No	No	0	No	Yes	No	No	No	No	Yes	Yes	No	No	Yes	No	Yes		No	70% alcohol	2	Yes	At the end of working on a client	Yes	None	0	0
	AKT	175	1	22	Female	Divorce	JHS	Urban	2	4	No	Yes	Yes	No	No	1	Yes	Yes	No	No	Yes	No	No	No	Yes	0	No	Yes	No	No	No	No	Yes	Yes	No	Yes	Yes	Yes	No	No	No	70% alcohol	2	Yes	End of day	Yes	None	0	0
	KET	136	0	19	Male	Single	JHS	Rural	6	15	Yes	Yes	Yes	Yes	No	1	No	No	Yes	No	No	No	No	No	No	0	No		No	No	No	No	Yes	Yes	Yes	Yes	Yes	Yes	No		No	70% alcohol	2	Yes	End of day	Yes	None	0	0
	HO	233	0	28	Male	Married	JHS	Urban	5	6	Yes	Yes	No	Yes	No	1	Yes	Yes	No	No	Yes	No	No	No	Yes	0	No	Yes	Yes	No	No	No	Yes	Yes	Yes	No	Yes	Yes	No		No	70% alcohol	2	No	At the end of working on a client	Yes	None	0	0
	AFL	305	0	22	Male	Single	JHS	Urban	2	10	Yes	Yes	No	Yes	No	1	No	Yes	No	No	No	No	Yes	No	No	0	No	Yes	No	No	No	No	No	No	No	No	No	No	Yes		No	70% alcohol	2	No	At the end of working on a client	No	None	0	0
	KET	137	0	19	Male	Single	SHS	Urban	5	6	Yes	Yes	Yes	Yes	No	1	Yes	No	No	No	Yes	No	No	No	No	0	Yes	No	No	No	No	No	Yes	No	No	No	Yes	No	No		No	70% alcohol	2	Yes	At the end of working on a client	Yes	None	0	0
	SOG	58	1	23	Female	Married	JHS	Rural	2	8	Yes	Yes	Yes	No	No	0	Yes	Yes	No	No	No	Yes	No	No	No	0	Yes	No	No	No	No	No	No	Yes	Yes	No	No	No	No	No	Yes	70% alcohol	2	No	End of day	No	None	0	0
	AKT	152	0	35	Male	Married	SHS	Urban	10	10	No	Yes	Yes	No	No	0	Yes	Yes	No	No	No	Yes	No	No	Yes	0	Yes	No	No	No	No	No	Yes	No	No	No	No	No	Yes		No	70% alcohol	2	Yes	At the end of working on a client	Yes	None	0	0
	AFL	20	1	21	Female	Single	JHS	Urban	1	4	Yes	Yes	Yes	Yes	No	1	Yes	Yes	No	No	No	Yes	No	No	No	0	No	Yes	No	No	No	No	Yes	Yes	No	Yes	Yes	Yes	No	Yes	No	70% alcohol	2	No	Before working on client	Yes	None	0	0
	HO	217	0	18	Male	Single	JHS	Urban	2	5	Yes	Yes	Yes	Yes	No	1	Yes	Yes	No	No	No	No	No	Yes	No	0	No	Yes	Yes	No	No	No	Yes	No	No	Yes	Yes	No	No		No	70% alcohol	2	Yes	End of day	Yes	None	0	0
	KET	99	0	33	Male	Married	JHS	Urban	11	12	Yes	Yes	Yes	No	No	0	Yes	No	No	No	Yes	No	No	No	Yes	0	Yes	No	No	No	No	No	Yes	No	No	No	Yes	Yes	No		No	70% alcohol	2	Yes	At the end of working on a client	Yes	None	0	0
	AFL	4	1	25	Female	Single	JHS	Urban	2	8	Yes	Yes	Yes	Yes	No	1	Yes	Yes	No	No	No	No	No	No	No	0	No	Yes	No	No	No	No	Yes	Yes	No	No	No	No	Yes	Yes	No	70% alcohol	2	Yes	At the end of working on a client	No	None	0	0
	AFL	296	0	37	Male	Married	JHS	Urban	7	8	No	No	No	No	No	0	No	Yes	No	Yes	No	No	No	No	No	0	No	Yes	No	No	No	No	Yes	Yes	No	No	Yes	Yes	No		No	70% alcohol	2	No	At the end of working on a client	Yes	None	0	0
	AFL	23	1	24	Female	Married	Tertiary	Urban	1	5	Yes	Yes	Yes	No	No	1	Yes	Yes	No	No	No	No	Yes	No	No	0	Yes	Yes	No	No	No	No	Yes	Yes	No	No	Yes	Yes	No	Yes	No	70% alcohol	2	Yes	At the end of working on a client	Yes	None	0	0
	SOG	54	1	31	Female	Single	SHS	Rural	2	4	Yes	Yes	Yes	No	No	1	Yes	Yes	No	No	Yes	Yes	No	No	No	0	No	No	No	No	No	No	Yes	No	No	No	Yes	No	No	No	No	70% alcohol	2	Yes	End of day	Yes	None	0	0
	AKT	151	1	18	Female	Single	JHS	Urban	1	4	Yes	Yes	Yes	No	No	1	Yes	Yes	No	No	No	No	No	No	No	0	Yes	No	Yes	No	No	No	Yes	Yes	No	Yes	Yes	No	No	Yes	No	70% alcohol	2	Yes	Before working on client	Yes	None	0	0
	AFL	302	0	29	Male	Single	JHS	Urban	8	8	No	Yes	Yes	Yes	No	1	No	No	No	No	No	No	No	No	No	0	Yes	Yes	No	No	No	No	Yes	Yes	No	No	Yes	Yes	Yes		No	70% alcohol	2	No	At the end of working on a client	Yes	None	1	0
	HO	208	0	25	Male	Single	JHS	Urban	4	5	Yes	Yes	Yes	No	No	1	No	No	No	No	No	Yes	No	Yes	No	0	No	Yes	Yes	No	No	No	Yes	Yes	No	Yes	Yes	Yes	No		No	70% alcohol	2	No	End of day	No	None	1	0
	HO	270	0	30	Male	Married	JHS	Urban	4	7	Yes	Yes	Yes	No	No	0	No	No	No	No	Yes	No	No	No	No	0	No	No	Yes	No	No	No	Yes	No	No	No	Yes	Yes	Yes		No	70% alcohol	2	No	At the end of working on a client	Yes	None	0	0
	SOG	53	1	23	Female	Single	SHS	Urban	1	10	Yes	Yes	Yes	Yes	No	1	Yes	No	No	No	Yes	Yes	No	No	Yes	0	No	No	Yes	No	No	No	Yes	No	No	No	Yes	No	Yes	Yes	No	70% alcohol	2	No	At the end of working on a client	Yes	None	0	0
	AKT	165	1	28	Female	Married	SHS	Urban	5	8	No	Yes	Yes	No	No	1	No	No	No	No	Yes	Yes	No	No	No	0	Yes	No	No	No	No	No	Yes	No	No	No	Yes	No	No	Yes	No	70% alcohol	2	No	At the end of working on a client	Yes	None	0	0
	AFL	337	1	19	Female	Single	JHS	Urban	1	5	Yes	Yes	Yes	Yes	No	1	Yes	Yes	No	No	Yes	No	No	No	Yes	0	No	Yes	No	No	No	No	Yes	Yes	No	No	No	No			No	70% alcohol	2	Yes	At the end of working on a client	No	None	0	0
	HO	259	0	31	Male	Married	JHS	Rural	5	4	Yes	Yes	Yes	Yes	No	0	Yes	Yes	No	No	No	No	No	No	No	0	Yes	No	No	No	No	No	Yes	Yes	No	Yes	Yes	Yes	No		No	70% alcohol	2	No	End of day	Yes	None	0	0
	AFL	304	1	23	Female	Single	None	Urban	2	5	Yes	Yes	Yes	No	No	1	No	Yes	Yes	No	No	No	No	No	No	0	No		No	No	No	No	Yes	Yes	No	Yes	Yes	No		Yes	No	70% alcohol	2	Yes	End of day	No	None	0	1
	KET	86	0	26	Male	Single	SHS	Urban	5	15	Yes	Yes	Yes	No	No	0	Yes	No	No	No	Yes	No	No	No	No	0	No	No	No	No	No	No	Yes	Yes	Yes	No	Yes	Yes	No		No	70% alcohol	2	Yes	At the end of working on a client	Yes	None	0	1
	AFL	2	1	29	Female	Single	JHS	Urban	5	8	Yes	Yes	Yes	No	No	0	Yes	Yes	No	No	No	Yes	No	No	No	0	No	No	Yes	No	No	No	Yes	No	No	No	No	No	Yes	Yes	No	70% alcohol	2	Yes	At the end of working on a client	No	None	0	0
	HO	203	1	26	Female	Married	JHS	Rural	5	6	Yes	Yes	Yes	Yes	No	1	Yes	Yes	No	No	Yes	No	No	No	No	1	No	Yes	Yes	No	No	No	Yes	No	No	No	Yes	Yes	No	Yes	No	70% alcohol	2	No	End of day	Yes	None	0	0
	HO	240	0	26	Male	Single	JHS	Urban	2	10	Yes	Yes	No	No	No	1	Yes	Yes	No	Yes	No	No	No	No	No	0	No	No	No	No	No	No	Yes	Yes	No	No	Yes	Yes	No		No	70% alcohol	2	No	At the end of working on a client	Yes	None	0	0
	KET	114	0	35	Male	Married	JHS	Urban	11	9	Yes	Yes	Yes	No	No	1	No	No	No	No	Yes	No	No	No	No	0	No	No	No	No	No	No	No	No	No	No	Yes	No	Yes		No	70% alcohol	2	Yes	At the end of working on a client	Yes	None	0	0
	HO	207	0	19	Male	Single	JHS	Urban	1	3	Yes	Yes	Yes	Yes	No	1	Yes	Yes	No	No	No	No	No	No	No	1	No	No	No	No	No	No	Yes	Yes	Yes	Yes	Yes	Yes	No		No	70% alcohol	2	No	End of day	Yes	None	0	0
	SOG	33	0	21	Male	Single	SHS	Urban	4	10	Yes	Yes	Yes	Yes	No	1	Yes	Yes	No	No	Yes	No	No	No	No	0	Yes	No	No	No	No	No	Yes	Yes	No	No	No	Yes	No		No	70% alcohol	2	No	Before working on client	Yes	Clean with methylated spirit	0	0
	KET	87	1	28	Female	Single	SHS	Rural	5	10	Yes	Yes	Yes	No	No	1	No	No	No	No	Yes	No	No	No	No	0	Yes	No	No	No	No	No	Yes	Yes	No	Yes	Yes	Yes	No	No	No	70% alcohol	2	Yes	End of day	Yes	None	1	0
	KET	82	1	40	Female	Married	JHS	Urban	18	10	Yes	No	Yes	Yes	No	0	No	Yes	No	No	No	No	No	Yes	No	0	No	Yes	Yes	No	No	No	No	No	No	No	Yes	No	Yes	Yes	Yes	70% alcohol	2	No	At the end of working on a client	No	None	0	0
	KET	116	1	30	Female	Single	JHS	Urban	4	6	Yes	Yes	Yes	No	No	1	No	No	No	No	No	No	No	No	No	0	Yes	Yes	No	No	No	No	Yes	Yes	Yes	Yes	No	No	Yes	Yes	No	70% alcohol	2	Yes	End of day	Yes	None	0	0
	KET	92	1	39	Male	Married	JHS	Urban	18	10	No	Yes	Yes	No	No	0	Yes	No	Yes	No	No	No	No	No	No	0	No	No	No	No	No	No	Yes	Yes	No	No	No	No	Yes	Yes	No	70% alcohol	2	Yes	Before working on client	No	None	0	0
	HO	241	0	23	Male	Single	JHS	Urban	1	8	Yes	Yes	Yes	Yes	No	1	Yes	Yes	No	No	No	Yes	No	No	No	0	No	No	No	No	No	No	Yes	No	Yes	No	Yes	No	No		No	70% alcohol	2	No	At the end of working on a client	Yes	None	0	0
	HO	218	0	22	Male	Single	Primary	Rural	3	8	Yes	No	No	Yes	No	1	Yes	Yes	Yes	No	No	No	No	Yes	No	0	No		Yes	No	No	No	Yes	Yes	No	Yes	Yes	Yes	No		No	70% alcohol	2	No	End of day	Yes	None	0	0
	KET	93	1	28	Female	Married	JHS	Rural	6	4	Yes	Yes	Yes	No	No	0	No	No	No	No	Yes	Yes	No	Yes	No	0	No	No	No	No	No	No	Yes	Yes	No	No	Yes	Yes	No	Yes	Yes	70% alcohol	2	Yes	At the end of working on a client	Yes	None	0	0
	AFL	10	1	21	Female	Single	Primary	Urban	1	5	No	Yes	Yes	No	No	1	No	Yes	Yes	No	No	No	No	No	No	0	No		No	No	No	No	No	No	No	No	No	No		No	No	70% alcohol	2	No	At the end of working on a client	No	None	0	0
	KET	140	0	40	Male	Single	JHS	Urban	6	10	No	No	Yes	Yes	No	1	No	No	No	No	No	No	Yes	No	No	0	No	Yes	No	No	No	No	Yes	Yes	No	No	Yes	No	No		No	70% alcohol	2	Yes	At the end of working on a client	Yes	None	0	1
	AKT	160	0	23	Male	Married	JHS	Urban	1	10	Yes	Yes	Yes	No	No	1	Yes	Yes	No	No	No	No	No	No	Yes	0	Yes	Yes	No	No	No	No	Yes	No	No	No	No	No	Yes		Yes	70% alcohol	2	Yes	At the end of working on a client	Yes	None	0	0
	KET	134	0	25	Male	Single	JHS	Urban	2	15	Yes	Yes	Yes	No	No	1	Yes	Yes	No	Yes	No	No	No	No	No	0	No	Yes	No	No	No	No	Yes	Yes	No	Yes	Yes	No	No		No	70% alcohol	2	Yes	End of day	Yes	None	0	0
	HO	244	1	24	Male	Single	None	Urban	4	6	Yes	Yes	No	Yes	Yes	1	Yes	No	Yes	No	No	No	No	No	No	0	No		Yes	No	No	No	Yes	Yes	Yes	Yes	Yes	Yes	Yes	Yes	Yes	70% alcohol	2	No	Before working on client	Yes	None	1	0
	HO	286	0	29	Male	Married	Primary	Urban	5	7	Yes	Yes	Yes	Yes	No	1	No	No	No	No	No	No	No	Yes	No	0	No	Yes	No	No	No	No	Yes	No	No	No	Yes	Yes	No		No	70% alcohol	2	No	At the end of working on a client	Yes	None	0	0
	KET	107	0	21	Male	Single	SHS	Urban	1	18	Yes	Yes	Yes	No	No	1	Yes	Yes	No	No	Yes	Yes	No	No	No	0	No	No	No	No	No	No	Yes	Yes	No	Yes	Yes	Yes	No		No	70% alcohol	2	Yes	Before working on client	Yes	None	0	0
	SOG	38	0	24	Male	Single	Tertiary	Urban	2	15	Yes	Yes	Yes	No	No	1	Yes	Yes	No	No	Yes	No	No	No	No	0	Yes	Yes	No	No	No	No	Yes	Yes	Yes	No	No	Yes	Yes		No	70% alcohol	2	Yes	At the end of working on a client	No	None	0	0
	AFL	327	0	31	Male	Single	JHS	Urban	2	8	Yes	Yes	Yes	Yes	No	0	Yes	Yes	No	No	Yes	No	No	No	No	0	No	No	No	No	No	No	Yes	No	No	No	Yes	Yes	Yes		No	70% alcohol	2	No	At the end of working on a client	Yes	None	0	0
	KET	132	0	24	Male	Single	Primary	Urban	2	12	Yes	Yes	Yes	No	No	1	Yes	Yes	No	Yes	No	No	No	No	No	0	No	Yes	Yes	No	No	No	Yes	Yes	No	No	Yes	No	Yes		No	70% alcohol	2	Yes	At the end of working on a client	Yes	Clean with methylated spirit	0	0
	AFL	336	1	25	Female	Single	JHS	Urban	3	6	Yes	Yes	Yes	Yes	No	0	Yes	Yes	No	No	No	Yes	No	No	No	0	No	No	No	No	No	No	Yes	Yes	Yes	No	Yes	Yes			No	70% alcohol	2	Yes	At the end of working on a client	No	None	0	0
	HO	282	0	21	Male	Single	Primary	Urban	2	4	Yes	Yes	Yes	Yes	Yes	0	Yes	No	No	Yes	No	No	No	No	No	0	No	Yes	No	No	No	No	Yes	Yes	No	Yes	Yes	Yes	No		No	70% alcohol	2	No	End of day	Yes	None	0	0
	HO	237	0	26	Male	Single	JHS	Urban	2	8	No	No	No	No	Yes	1	No	No	No	Yes	No	No	No	No	No	0	No	No	No	No	No	No	Yes	Yes	Yes	Yes	Yes	Yes	No		No	70% alcohol	2	No	End of day	Yes	None	1	0
	HO	283	0	22	Male	Single	JHS	Urban	3	5	Yes	Yes	Yes	No	No	1	Yes	Yes	No	No	Yes	No	No	No	No	0	No	No	No	No	No	No	Yes	Yes	No	Yes	Yes	Yes	No		No	70% alcohol	2	No	End of day	Yes	None	0	0
	HO	225	1	33	Female	Single	JHS	Urban	4	6	Yes	Yes	Yes	Yes	No	1	No	No	No	No	No	No	No	No	No	0	No	No	Yes	No	No	No	Yes	No	No	Yes	Yes	Yes	No	No	No	70% alcohol	2	No	End of day	Yes	None	1	0
	AKT	171	0	32	Male	Married	JHS	Urban	3	6	Yes	Yes	Yes	No	No	1	Yes	Yes	No	No	No	Yes	No	No	Yes	0	No	No	No	No	No	No	Yes	Yes	No	No	Yes	No	No		No	70% alcohol	2	No	At the end of working on a client	Yes	None	0	0
	HO	228	1	22	Male	Single	None	Urban	2	10	Yes	Yes	Yes	Yes	Yes	1	Yes	Yes	No	Yes	No	No	No	No	No	0	No	Yes	No	No	No	No	Yes	Yes	Yes	Yes	Yes	Yes	Yes	Yes	Yes	70% alcohol	2	Yes	End of day	Yes	None	0	0
	KET	118	1	30	Female	Single	JHS	Urban	5	20	Yes	Yes	Yes	No	No	1	No	Yes	No	No	No	No	No	Yes	No	0	No	Yes	Yes	No	No	No	Yes	Yes	No	No	Yes	No	No	Yes	No	70% alcohol	2	Yes	Before working on client	Yes	None	0	1
	AFL	11	1	24	Female	Single	JHS	Urban	1	5	No	Yes	Yes	Yes	No	1	No	No	No	No	Yes	No	No	No	No	0	No	Yes	No	No	No	No	Yes	Yes	No	No	No	No	Yes	Yes	Yes	70% alcohol	2	Yes	At the end of working on a client	Yes	None	0	0
	AFL	308	0	29	Male	Single	JHS	Urban	3	5	Yes	Yes	Yes	Yes	No	1	No	Yes	No	No	No	Yes	No	No	No	0	Yes	No	Yes	No	No	No	Yes	Yes	No	Yes	Yes	Yes	No		No	70% alcohol	2	Yes	End of day	Yes	None	0	0
	AFL	7	1	19	Female	Single	JHS	Urban	1	7	Yes	Yes	Yes	Yes	No	1	Yes	Yes	No	No	Yes	Yes	No	No	No	0	No	Yes	No	No	No	No	Yes	No	No	No	No	Yes	No	Yes	No	70% alcohol	2	Yes	At the end of working on a client	Yes	None	0	0
	HO	215	1	23	Female	Married	JHS	Urban	6	6	Yes	Yes	Yes	Yes	No	1	Yes	Yes	No	No	Yes	No	No	No	No	0	Yes	No	Yes	No	No	No	Yes	No	No	Yes	Yes	Yes	No	No	Yes	70% alcohol	2	No	End of day	Yes	None	0	0
	KET	76	1	38	Female	Married	JHS	Rural	13	11	No	Yes	Yes	No	No	1	Yes	No	No	No	Yes	No	Yes	No	No	0	No	No	Yes	No	No	No	Yes	No	No	No	No	No	Yes	Yes	No	70% alcohol	2	No	At the end of working on a client	No	None	0	0
	AKT	179	0	28	Male	Married	JHS	Urban	6	8	Yes	Yes	No	No	No	1	No	No	No	No	No	No	No	No	No	0	Yes	Yes	No	No	No	No	Yes	Yes	No	No	Yes	No	No		No	70% alcohol	2	Yes	At the end of working on a client	Yes	None	0	0
	AKT	178	0	32	Male	Married	Primary	Urban	6	8	No	Yes	Yes	No	No	1	No	No	No	Yes	No	No	No	No	No	0	No	Yes	No	No	No	No	Yes	Yes	No	Yes	Yes	Yes	No		No	70% alcohol	2	No	Before working on client	Yes	None	0	1
	SOG	64	1	38	Female	Single	Primary	Urban	12	6	Yes	Yes	Yes	No	No	1	No	No	No	No	Yes	No	Yes	No	No	0	No	No	Yes	No	No	No	Yes	Yes	No	No	Yes	No	No	Yes	Yes	70% alcohol	2	Yes	End of day	No	None	1	0
	AKT	193	1	27	Female	Single	SHS	Urban	1	3	No	Yes	Yes	No	Yes	1	No	Yes	No	No	No	No	No	No	No	0	Yes	No	Yes	No	No	No	Yes	Yes	No	Yes	No	Yes	Yes	No	Yes	70% alcohol	2	No	Before working on client	Yes	None	0	0
	AFL	320	0	29	Male	Single	JHS	Urban	4	8	Yes	Yes	Yes	Yes	No	1	No	No	No	No	Yes	No	No	No	No	0	No	No	No	No	No	No	Yes	No	No	No	Yes	Yes	No		No	70% alcohol	2	No	At the end of working on a client	Yes	None	1	0
	KET	73	1	25	Female	Married	JHS	Rural	3	6	Yes	Yes	Yes	No	No	1	Yes	No	No	No	No	Yes	No	No	No	0	No	Yes	Yes	No	No	No	Yes	Yes	No	No	No	Yes	No	Yes	No	70% alcohol	2	Yes	Before working on client	No	None	0	0
	KET	78	1	38	Female	Married	Primary	Urban	14	20	No	Yes	No	No	No	1	No	No	No	No	No	No	Yes	No	No	1	No	Yes	Yes	No	No	No	Yes	Yes	No	Yes	Yes	Yes	Yes	Yes	Yes	70% alcohol	2	Yes	End of day	Yes	None	0	0
	AFL	325	0	30	Male	Divorce	Tertiary	Urban	2	10	Yes	No	Yes	Yes	No	0	Yes	No	No	No	Yes	No	No	No	No	0	No	No	No	No	No	No	No	No	No	No	Yes	No	Yes		No	70% alcohol	2	Yes	At the end of working on a client	Yes	None	0	0
	KET	125	0	21	Male	Single	Primary	Rural	4	5	Yes	Yes	Yes	No	No	1	Yes	Yes	No	Yes	No	No	No	No	No	0	No	Yes	No	No	No	No	Yes	Yes	No	Yes	Yes	No	No		No	70% alcohol	2	Yes	End of day	Yes	None	0	0
	AFL	6	1	21	Female	Single	JHS	Urban	1	6	No	Yes	Yes	No	No	0	Yes	Yes	Yes	No	No	No	No	No	No	0	No		No	No	No	No	Yes	Yes	No	Yes	Yes	Yes		No	No	70% alcohol	2	No	End of day	Yes	None	0	0
	AFL	24	1	24	Female	Married	SHS	Urban	1	8	Yes	Yes	No	No	No	1	No	No	No	No	Yes	No	No	No	No	0	No	No	No	No	No	No	Yes	No	No	No	No	Yes	Yes	Yes	No	70% alcohol	2	No	End of day	Yes	None	0	0
	HO	253	0	30	Male	Married	JHS	Rural	4	7	Yes	Yes	Yes	Yes	No	0	Yes	Yes	No	No	No	No	No	No	No	0	Yes	No	Yes	No	No	No	Yes	Yes	No	Yes	Yes	No	No		No	70% alcohol	2	No	End of day	Yes	None	0	0
	AFL	299	0	23	Male	Single	SHS	Urban	1	12	Yes	Yes	Yes	Yes	Yes	1	Yes	Yes	No	No	Yes	Yes	No	No	No	0	No	Yes	No	No	No	No	Yes	No	No	Yes	No	No	Yes		No	70% alcohol	2	No	End of day	Yes	None	0	0
	KET	111	1	30	Female	Married	JHS	Urban	2	10	Yes	Yes	Yes	No	No	1	Yes	Yes	No	No	Yes	No	No	No	No	1	No	No	Yes	No	No	No	Yes	Yes	Yes	Yes	Yes	Yes	Yes	Yes	No	70% alcohol	2	No	End of day	Yes	None	0	0
	KET	124	0	35	Male	Single	SHS	Urban	9	6	Yes	Yes	Yes	No	No	0	No	No	No	No	Yes	Yes	No	No	No	0	No	No	No	No	No	No	No	No	No	No	No	Yes	No		No	70% alcohol	2	Yes	At the end of working on a client	Yes	None	0	0
	AFL	14	1	22	Female	Divorce	JHS	Urban	1	5	Yes	Yes	Yes	No	No	1	Yes	Yes	Yes	No	No	No	No	No	No	0	No		No	No	No	No	Yes	No	No	Yes	Yes	Yes		No	No	70% alcohol	2	No	Before working on client	Yes	None	0	0
	AFL	341	1	24	Female	Single	JHS	Urban	3	7	No	Yes	No	No	No	0	Yes	Yes	No	No	No	No	No	No	No	0	No	No	No	No	No	No	No	No	Yes	No	No	No		Yes	Yes	70% alcohol	2	Yes	At the end of working on a client	No	None	0	0
	AFL	332	0	23	Male	Single	SHS	Urban	2	5	Yes	Yes	No	Yes	No	1	Yes	Yes	No	No	Yes	No	No	No	No	0	Yes	Yes	No	No	No	No	Yes	No	No	No	Yes	Yes	Yes		No	70% alcohol	2	Yes	At the end of working on a client	Yes	None	0	0
	AFL	322	0	26	Male	Divorce	SHS	Urban	4	6	Yes	Yes	Yes	No	No	1	No	No	No	No	Yes	Yes	No	No	No	0	No	Yes	No	No	No	No	Yes	No	No	No	Yes	Yes	No		No	70% alcohol	2	No	At the end of working on a client	No	None	0	0
	AKT	180	1	19	Female	Single	JHS	Urban	2	4	Yes	Yes	No	No	No	1	Yes	Yes	No	No	No	No	No	No	Yes	0	Yes	Yes	No	No	No	No	Yes	No	No	Yes	No	Yes	No	No	No	70% alcohol	2	No	End of day	No	None	0	0
	AKT	150	0	26	Male	Single	SHS	Urban	1	4	Yes	Yes	Yes	Yes	No	1	Yes	Yes	No	No	Yes	No	No	No	No	0	Yes	No	No	No	No	No	Yes	Yes	No	Yes	Yes	No	No		No	70% alcohol	2	Yes	Before working on client	Yes	None	0	0
	SOG	65	0	26	Male	Single	JHS	Rural	2	5	Yes	Yes	No	Yes	No	0	No	No	No	No	Yes	No	No	No	No	0	No	No	No	No	No	No	No	No	No	No	Yes	No	Yes		No	70% alcohol	2	No	At the end of working on a client	Yes	Apply only cotton/foam	0	0
	AFL	292	0	19	Male	Single	JHS	Urban	1	20	Yes	Yes	Yes	No	Yes	1	No	No	Yes	No	Yes	No	No	No	No	0	Yes		No	No	No	No	Yes	No	No	No	Yes	Yes	No		Yes	70% alcohol	2	No	At the end of working on a client	Yes	None	0	0
	KET	84	1	40	Female	Single	SHS	Urban	20	6	Yes	No	Yes	No	No	0	No	Yes	No	No	Yes	No	No	No	No	0	No	No	Yes	No	No	No	Yes	Yes	No	No	Yes	No	Yes	Yes	No	70% alcohol	2	Yes	At the end of working on a client	Yes	None	0	0
	AFL	340	1	23	Female	Single	JHS	Urban	1	8	Yes	Yes	Yes	No	No	0	Yes	Yes	No	No	No	No	Yes	Yes	No	0	No	No	No	No	No	No	Yes	Yes	Yes	Yes	Yes	Yes		Yes	Yes	70% alcohol	2	No	End of day	Yes	None	0	0
	HO	249	1	33	Female	Single	JHS	Urban	9	10	Yes	Yes	Yes	No	No	1	No	Yes	No	No	Yes	No	Yes	No	No	0	No	No	Yes	No	No	No	Yes	Yes	No	No	No	Yes	No	Yes	No	70% alcohol	2	No	At the end of working on a client	No	None	0	1
	HO	224	1	24	Female	Married	JHS	Urban	2	8	Yes	Yes	Yes	Yes	No	1	Yes	Yes	No	No	Yes	No	No	No	No	1	No	No	Yes	No	No	No	Yes	No	Yes	Yes	Yes	Yes	No	No	No	70% alcohol	2	No	End of day	Yes	None	0	0
	KET	100	1	31	Female	Married	JHS	Urban	2	4	No	Yes	Yes	No	No	0	Yes	Yes	No	No	Yes	Yes	No	No	No	0	No	No	No	No	No	No	Yes	Yes	Yes	Yes	Yes	Yes	Yes	No	Yes	70% alcohol	2	Yes	End of day	Yes	None	0	0
	AFL	293	0	28	Male	Divorce	JHS	Urban	7	10	Yes	Yes	Yes	No	No	1	No	No	No	No	No	Yes	No	Yes	No	0	No	No	No	No	No	No	Yes	Yes	No	Yes	Yes	No	No		No	70% alcohol	2	No	End of day	Yes	None	1	0
	KET	72	1	25	Male	Married	JHS	Rural	2	6	Yes	Yes	No	No	No	1	Yes	No	Yes	No	No	No	No	No	No	0	No		No	No	No	No	Yes	Yes	No	No	No	No		No	No	70% alcohol	2	Yes	At the end of working on a client	No	None	0	0
	KET	112	0	27	Male	Single	Primary	Urban	6	4	Yes	Yes	Yes	No	No	1	Yes	Yes	No	Yes	No	No	No	No	No	0	No	Yes	No	No	No	No	Yes	Yes	No	Yes	No	Yes	No		Yes	70% alcohol	2	Yes	End of day	Yes	None	0	0
	AFL	13	1	18	Female	Single	JHS	Urban	2	5	Yes	Yes	Yes	Yes	No	1	Yes	Yes	No	No	No	Yes	No	No	No	0	No	No	No	No	No	No	Yes	No	No	No	No	No	Yes	Yes	Yes	70% alcohol	2	No	At the end of working on a client	No	None	0	0
	KET	104	1	28	Female	Married	JHS	Urban	10	10	Yes	Yes	Yes	No	No	1	Yes	Yes	No	No	Yes	Yes	No	No	No	0	Yes	Yes	No	No	No	No	Yes	Yes	Yes	Yes	Yes	No	Yes	Yes	No	70% alcohol	2	Yes	End of day	Yes	None	0	0
	HO	275	0	34	Male	Single	JHS	Urban	10	11	Yes	Yes	Yes	No	No	1	No	No	No	No	No	Yes	No	No	No	0	No	No	Yes	No	No	No	Yes	No	No	No	Yes	Yes	Yes		Yes	70% alcohol	2	Yes	End of day	Yes	None	0	0
	KET	120	1	30	Female	Married	JHS	Urban	7	7	Yes	Yes	Yes	No	No	1	Yes	No	No	No	No	No	No	No	No	1	No	Yes	Yes	No	No	No	Yes	Yes	Yes	No	No	No	Yes	Yes	No	70% alcohol	2	No	At the end of working on a client	No	None	0	0
	AFL	310	1	22	Female	Married	JHS	Urban	2	6	Yes	Yes	Yes	Yes	No	1	Yes	Yes	No	No	No	No	No	Yes	No	0	No	Yes	No	No	No	No	Yes	Yes	No	Yes	Yes	No		No	No	70% alcohol	2	Yes	Before working on client	Yes	None	0	0
	AFL	326	0	25	Male	Single	SHS	Urban	2	5	Yes	Yes	Yes	No	No	1	No	Yes	No	No	Yes	No	No	No	No	0	No	No	No	No	No	No	Yes	No	No	No	Yes	Yes	Yes		No	70% alcohol	2	No	At the end of working on a client	Yes	None	0	0
	AFL	3	1	19	Female	Single	JHS	Urban	2	8	Yes	Yes	Yes	Yes	No	1	Yes	Yes	Yes	Yes	No	No	No	No	No	0	No		Yes	No	No	No	Yes	Yes	No	No	No	No		No	No	70% alcohol	2	Yes	At the end of working on a client	No	None	0	0
	AFL	331	0	29	Male	Single	JHS	Urban	3	8	Yes	Yes	No	Yes	No	1	No	Yes	No	No	Yes	No	No	No	No	0	Yes	No	No	No	No	No	Yes	No	No	No	Yes	Yes	Yes		No	70% alcohol	2	No	At the end of working on a client	Yes	None	0	0
	HO	250	1	29	Female	Married	JHS	Urban	7	10	Yes	Yes	Yes	No	No	1	No	No	No	No	No	No	No	No	No	1	Yes	No	Yes	No	No	No	Yes	Yes	No	No	No	Yes	No	Yes	No	70% alcohol	2	Yes	At the end of working on a client	Yes	None	0	0
	HO	202	0	28	Male	Married	SHS	Urban	9	10	Yes	Yes	Yes	Yes	No	0	Yes	Yes	No	No	Yes	No	No	No	No	1	Yes	No	Yes	No	No	No	Yes	No	No	No	No	No	Yes		No	70% alcohol	2	Yes	At the end of working on a client	Yes	None	0	0
	SOG	46	1	28	Female	Single	SHS	Rural	5	10	Yes	Yes	Yes	No	No	0	No	No	No	No	No	Yes	Yes	No	No	0	Yes	No	No	No	No	No	No	Yes	Yes	No	No	Yes	No	Yes	No	70% alcohol	2	No	End of day	Yes	None	0	0
	HO	251	0	31	Male	Married	JHS	Urban	4	6	Yes	No	No	Yes	No	1	Yes	Yes	No	No	No	No	No	No	No	1	Yes	No	No	No	No	No	Yes	No	No	Yes	Yes	Yes	No		No	70% alcohol	2	No	End of day	Yes	None	0	0
	AFL	339	1	22	Female	Single	JHS	Urban	2	6	Yes	Yes	Yes	No	No	1	Yes	Yes	No	No	No	No	Yes	Yes	No	0	No	No	No	No	No	No	Yes	Yes	Yes	Yes	Yes	No		Yes	Yes	70% alcohol	2	No	End of day	Yes	None	0	0
	KET	79	1	38	Female	Married	JHS	Rural	15	5	Yes	Yes	Yes	No	No	0	No	No	No	No	Yes	No	No	No	No	1	No	No	No	No	No	No	Yes	No	No	No	Yes	Yes	Yes	Yes	No	70% alcohol	2	No	At the end of working on a client	No	None	0	0
	AKT	146	0	43	Male	Married	SHS	Urban	13	25	Yes	Yes	Yes	Yes	No	1	No	No	No	No	No	No	No	No	No	0	Yes	No	No	No	No	No	Yes	No	No	No	No	No	No		No	70% alcohol	2	No	At the end of working on a client	No	None	0	0
	AFL	22	1	23	Female	Married	SHS	Urban	1	4	Yes	Yes	Yes	Yes	No	1	No	No	No	No	No	No	No	Yes	No	0	Yes	No	No	No	No	No	No	Yes	No	Yes	Yes	Yes	No	Yes	No	70% alcohol	2	Yes	Before working on client	No	None	0	0
	AFL	324	0	27	Male	Divorce	JHS	Urban	3	7	Yes	No	No	Yes	No	1	No	Yes	No	No	Yes	No	No	No	Yes	0	No	No	No	No	No	No	Yes	No	No	Yes	Yes	No	Yes		No	70% alcohol	2	No	End of day	Yes	None	0	0
	AFL	15	1	18	Female	Single	JHS	Urban	1	2	Yes	Yes	Yes	Yes	No	1	Yes	Yes	No	No	No	No	No	No	Yes	0	No	No	No	No	No	No	Yes	No	No	Yes	Yes	Yes	No	Yes	No	70% alcohol	2	Yes	End of day	Yes	None	0	0
	AFL	17	1	20	Female	Divorce	JHS	Rural	3	6	Yes	Yes	Yes	No	No	1	No	No	No	Yes	No	No	No	No	No	0	No	No	No	No	No	No	Yes	No	No	Yes	Yes	Yes	Yes	Yes	No	70% alcohol	2	No	At the end of working on a client	Yes	None	0	0
	AKT	186	0	33	Male	Married	JHS	Urban	1	9	Yes	Yes	Yes	No	No	1	Yes	Yes	No	No	No	No	No	No	Yes	1	Yes	No	No	No	No	No	Yes	Yes	No	No	Yes	No	No		No	70% alcohol	2	Yes	At the end of working on a client	Yes	None	0	0
	HO	232	0	24	Male	Single	JHS	Urban	2	6	Yes	Yes	Yes	Yes	No	1	Yes	Yes	No	No	Yes	No	No	No	No	0	No	No	Yes	No	No	No	Yes	No	No	Yes	Yes	Yes	No		No	70% alcohol	2	No	End of day	Yes	None	0	0
	KET	143	0	22	Male	Single	JHS	Rural	7	22	Yes	Yes	Yes	Yes	No	1	Yes	Yes	No	Yes	No	No	No	No	No	0	No	Yes	No	No	No	No	Yes	Yes	No	Yes	Yes	Yes	Yes		No	70% alcohol	2	No	End of day	Yes	None	0	0
	SOG	34	0	20	Male	Single	Primary	Urban	2	10	Yes	Yes	Yes	Yes	No	1	No	Yes	No	No	Yes	No	No	No	No	0	No	No	No	No	No	No	Yes	Yes	Yes	No	Yes	Yes	No		No	70% alcohol	2	No	Before working on client	Yes	None	0	0
	KET	68	1	22	Female	Single	JHS	Rural	1	10	Yes	Yes	Yes	No	No	1	Yes	No	No	No	No	No	No	Yes	No	0	No	Yes	No	No	No	No	Yes	Yes	No	No	Yes	Yes	Yes	Yes	No	70% alcohol	2	Yes	End of day	No	None	0	0
	AFL	18	1	19	Female	Single	SHS	Urban	1	5	Yes	Yes	No	No	Yes	1	Yes	Yes	No	No	No	No	No	No	No	0	Yes	No	No	No	No	No	Yes	Yes	No	No	Yes	No	Yes	Yes	No	70% alcohol	2	Yes	At the end of working on a client	No	None	0	0
	SOG	29	1	25	Female	Divorce	JHS	Rural	6	12	No	Yes	No	Yes	No	1	No	No	No	Yes	No	No	No	No	No	0	No	Yes	No	No	No	No	Yes	No	No	No	No	Yes	Yes	No	No	70% alcohol	2	Yes	At the end of working on a client	No	None	0	0
	AKT	167	1	32	Female	Married	JHS	Urban	9	4	Yes	Yes	Yes	No	No	1	No	No	No	No	No	No	No	No	No	0	Yes	Yes	No	No	No	No	Yes	Yes	No	Yes	Yes	Yes	No	Yes	Yes	70% alcohol	2	Yes	End of day	Yes	None	0	0
	KET	106	1	30	Female	Single	Tertiary	Urban	3	7	Yes	Yes	Yes	No	No	1	Yes	No	No	No	Yes	Yes	No	No	No	0	No	No	Yes	No	No	No	No	No	No	No	No	No	Yes	Yes	Yes	70% alcohol	2	Yes	At the end of working on a client	Yes	None	0	0
	AFL	16	1	19	Female	Divorce	JHS	Urban	2	5	Yes	Yes	Yes	No	No	1	No	Yes	Yes	No	No	No	No	No	No	0	No		No	No	No	No	Yes	No	No	No	Yes	Yes		No	No	70% alcohol	2	Yes	At the end of working on a client	Yes	None	0	0
	HO	230	0	24	Male	Single	Primary	Rural	9	2	Yes	Yes	Yes	No	Yes	1	Yes	Yes	No	No	No	Yes	No	No	No	0	Yes	Yes	Yes	No	No	No	Yes	No	No	Yes	Yes	Yes	No		No	70% alcohol	2	No	End of day	Yes	None	0	0
	AFL	288	0	25	Male	Single	JHS	Urban	1	7	Yes	Yes	Yes	Yes	No	1	Yes	Yes	Yes	No	No	No	No	No	No	0	No		No	No	No	No	Yes	No	No	No	Yes	Yes	No		No	70% alcohol	2	Yes	At the end of working on a client	No	None	0	0
	AKT	159	0	30	Male	Single	SHS	Urban	4	5	Yes	Yes	Yes	Yes	No	1	Yes	Yes	No	No	No	No	No	No	Yes	0	No	Yes	Yes	No	No	No	Yes	No	No	No	Yes	No	No		No	70% alcohol	2	No	At the end of working on a client	Yes	None	0	0
	AKT	158	1	19	Female	Single	JHS	Urban	1	4	No	Yes	Yes	No	No	1	No	No	No	No	No	No	No	Yes	No	0	No	Yes	Yes	No	No	No	Yes	Yes	Yes	No	Yes	Yes	No	No	Yes	70% alcohol	2	No	At the end of working on a client	Yes	None	1	0
	KET	102	1	26	Female	Single	JHS	Rural	5	8	Yes	Yes	No	No	No	0	Yes	Yes	No	Yes	No	No	No	No	No	0	No	No	No	No	No	No	Yes	No	No	Yes	Yes	No	No	Yes	No	70% alcohol	2	Yes	End of day	Yes	None	0	0
	HO	252	0	20	Male	Single	JHS	Urban	3	8	Yes	Yes	Yes	Yes	No	1	Yes	Yes	No	No	No	No	Yes	No	No	0	No	No	No	No	No	No	Yes	No	No	Yes	Yes	Yes	No		No	70% alcohol	2	Yes	End of day	Yes	None	0	0
	KET	138	0	23	Male	Single	JHS	Urban	4	15	Yes	Yes	Yes	Yes	No	1	Yes	Yes	No	Yes	No	No	No	No	No	0	No	Yes	No	No	No	No	Yes	Yes	No	No	Yes	No	Yes		No	70% alcohol	2	Yes	At the end of working on a client	Yes	None	0	0
	HO	267	1	40	Female	Married	JHS	Urban	9	6	Yes	Yes	Yes	No	No	1	No	No	No	No	Yes	No	No	Yes	No	0	Yes	Yes	Yes	No	No	No	Yes	Yes	No	No	No	No		Yes	No	70% alcohol	2	Yes	End of day	Yes	None	0	0
	KET	144	0	32	Male	Single	JHS	Urban	2	5	Yes	Yes	Yes	Yes	No	1	Yes	No	No	No	No	Yes	No	No	No	0	No	Yes	No	No	No	No	Yes	No	Yes	Yes	No	No	No		No	70% alcohol	2	Yes	End of day	Yes	clean with methylated spirit	0	0
	AFL	25	1	21	Female	Single	JHS	Urban	2	6	Yes	Yes	Yes	Yes	No	1	No	No	No	No	No	No	Yes	No	No	1	No	Yes	No	No	No	No	Yes	Yes	No	Yes	Yes	No	No	Yes	No	70% alcohol	2	No	End of day	No	None	1	0
	KET	141	0	19	Male	Single	JHS	Urban	5	15	Yes	Yes	Yes	No	No	1	No	Yes	No	Yes	No	No	No	No	No	0	No	Yes	No	No	No	No	Yes	Yes	No	Yes	Yes	No	Yes		No	70% alcohol	2	No	Before working on client	Yes	None	0	0
	AKT	155	1	22	Female	Single	JHS	Urban	2	6	No	Yes	Yes	No	No	1	No	No	No	No	No	No	No	No	No	0	Yes	No	No	No	No	No	Yes	Yes	Yes	Yes	Yes	No	No	No	Yes	70% alcohol	2	Yes	End of day	Yes	None	0	0
	KET	117	0	23	Male	Single	JHS	Urban	1	10	Yes	Yes	Yes	No	Yes	1	No	No	No	Yes	No	No	No	No	No	0	No	Yes	No	No	No	No	Yes	Yes	No	No	Yes	Yes	Yes		No	70% alcohol	2	Yes	Before working on client	Yes	None	0	0
	KET	145	0	22	Male	Single	Primary	Urban	4	7	No	No	Yes	Yes	No	0	Yes	No	No	Yes	No	No	No	No	No	0	No	No	No	No	No	No	Yes	Yes	Yes	No	No	No	No		Yes	70% alcohol	2	No	At the end of working on a client	No	None	0	0
	AFL	294	0	22	Male	Married	Primary	Urban	1	11	Yes	Yes	Yes	No	No	1	Yes	No	No	No	No	No	Yes	No	No	0	No	Yes	No	No	No	No	Yes	Yes	Yes	No	Yes	No	Yes		No	70% alcohol	2	Yes	At the end of working on a client	Yes	None	0	0
	HO	280	0	28	Male	Single	JHS	Urban	10	12	Yes	Yes	Yes	Yes	No	1	Yes	Yes	No	Yes	No	No	No	No	No	0	No	Yes	No	No	No	No	Yes	Yes	Yes	Yes	Yes	No	Yes		No	70% alcohol	2	No	Before working on client	Yes	None	0	0
	KET	101	1	28	Female	Married	JHS	Urban	4	4	Yes	Yes	No	No	No	0	No	No	No	No	No	Yes	No	No	No	0	No	Yes	Yes	No	No	No	Yes	Yes	No	No	No	No	Yes	Yes	Yes	70% alcohol	2	Yes	End of day	No	None	0	0
	AFL	312	0	19	Male	Single	Primary	Urban	1	6	Yes	Yes	Yes	Yes	Yes	1	Yes	Yes	No	No	Yes	No	No	No	No	0	Yes	No	No	No	No	No	Yes	Yes	No	Yes	Yes	No	Yes		No	70% alcohol	2	No	At the end of working on a client	Yes	None	0	0
	AFL	21	1	23	Female	Single	SHS	Urban	1	5	Yes	Yes	Yes	Yes	No	1	Yes	Yes	No	No	Yes	No	No	No	No	0	Yes	No	No	No	No	No	Yes	Yes	No	No	Yes	No	Yes	Yes	No	70% alcohol	2	No	At the end of working on a client	Yes	None	0	0
	KET	135	0	27	Male	Single	SHS	Urban	2	10	Yes	Yes	Yes	No	No	1	No	No	No	No	Yes	No	No	No	No	0	No	No	No	No	No	No	Yes	No	No	Yes	No	Yes	No		No	70% alcohol	2	Yes	End of day	Yes	None	0	0
	AKT	147	0	27	Male	Single	SHS	Urban	6	8	Yes	Yes	No	No	No	1	Yes	Yes	No	No	Yes	No	No	No	Yes	0	No	Yes	No	No	No	No	No	Yes	No	No	Yes	No	No		No	70% alcohol	2	Yes	At the end of working on a client	Yes	None	0	0
	SOG	57	0	25	Male	Single	SHS	Urban	2	20	Yes	Yes	Yes	No	No	0	Yes	No	No	No	No	Yes	No	No	No	0	Yes	No	No	No	No	No	No	Yes	No	No	No	No	No		No	70% alcohol	2	No	Before working on client	Yes	None	0	0
	KET	75	1	48	Female	Divorce	Primary	Urban	16	4	Yes	Yes	Yes	No	No	0	No	No	No	No	Yes	Yes	No	No	No	0	No	No	Yes	No	No	No	Yes	No	Yes	Yes	No	No	Yes	Yes	No	70% alcohol	2	Yes	End of day	Yes	None	0	0
	HO	287	0	18	Male	Single	JHS	Urban	1	12	Yes	Yes	Yes	Yes	No	1	Yes	Yes	No	Yes	No	No	No	No	No	0	No	Yes	No	No	No	No	Yes	Yes	No	No	Yes	Yes	No		No	70% alcohol	2	Yes	At the end of working on a client	Yes	None	0	0
	AFL	5	1	22	Female	Single	Primary	Urban	2	8	Yes	Yes	Yes	No	Yes	1	Yes	Yes	Yes	No	No	No	No	No	No	0	No		No	No	No	No	Yes	Yes	No	No	No	No		No	Yes	70% alcohol	2	No	At the end of working on a client	Yes	None	0	0
	SOG	60	0	32	Male	Single	SHS	Urban	5	5	Yes	Yes	Yes	Yes	No	0	Yes	Yes	No	No	Yes	No	No	No	No	0	Yes	No	No	No	No	No	No	No	No	No	No	No	No		No	70% alcohol	2	Yes	At the end of working on a client	Yes	None	0	0
	HO	268	0	22	Male	Single	JHS	Urban	3	4	Yes	Yes	Yes	Yes	No	1	No	No	No	No	No	No	No	Yes	No	0	No	Yes	No	No	No	No	Yes	No	No	No	No	No	Yes		No	70% alcohol	2	No	At the end of working on a client	No	None	1	0
	HO	271	0	34	Male	Married	SHS	Urban	6	10	Yes	Yes	Yes	No	No	0	Yes	No	No	No	No	No	Yes	No	No	0	No	No	No	No	No	No	Yes	No	No	No	Yes	Yes	No		No	70% alcohol	2	No	At the end of working on a client	Yes	None	0	0
	AKT	172	0	22	Male	Single	JHS	Urban	4	7	Yes	Yes	Yes	No	No	1	Yes	Yes	No	No	No	No	No	No	Yes	0	No	Yes	Yes	No	No	No	Yes	Yes	No	No	Yes	No	No		No	70% alcohol	2	No	At the end of working on a client	Yes	None	0	0
	KET	71	1	38	Female	Divorce	JHS	Rural	12	21	No	No	Yes	No	No	0	No	No	No	No	Yes	Yes	No	No	No	0	No	Yes	Yes	No	No	No	Yes	No	No	No	Yes	No	No	No	No	70% alcohol	2	Yes	End of day	No	None	0	0
	HO	260	1	23	Female	Single	JHS	Rural	3	3	Yes	Yes	Yes	No	No	0	Yes	Yes	No	No	Yes	No	No	No	No	0	Yes	No	No	No	No	No	No	No	No	No	No	Yes	Yes	Yes	No	70% alcohol	2	Yes	At the end of working on a client	No	None	0	0
	SOG	37	0	24	Male	Single	SHS	Urban	5	20	Yes	Yes	Yes	No	No	0	Yes	No	No	No	Yes	No	No	No	No	1	No	Yes	No	No	No	No	Yes	Yes	No	Yes	No	No	No		No	70% alcohol	2	Yes	Before working on client	Yes	None	0	0
	AKT	196	1	33	Female	Married	Primary	Rural	7	6	No	Yes	Yes	No	No	1	Yes	Yes	No	No	No	No	No	No	No	0	Yes	No	Yes	No	No	No	No	Yes	No	No	No	No	Yes	Yes	Yes	70% alcohol	2	No	At the end of working on a client	No	None	0	0
	AKT	168	0	24	Male	Single	JHS	Urban	5	10	Yes	Yes	Yes	No	No	1	Yes	Yes	No	Yes	No	No	No	No	No	0	No	No	No	No	No	No	Yes	No	No	No	Yes	No	No		No	70% alcohol	2	Yes	At the end of working on a client	Yes	None	0	0
	HO	256	0	26	Male	Single	JHS	Urban	4	5	Yes	Yes	Yes	No	No	1	Yes	Yes	No	No	No	No	No	No	No	1	No	No	No	No	No	No	Yes	Yes	Yes	Yes	Yes	No	No		No	70% alcohol	2	No	End of day	Yes	None	0	0
	KET	113	1	27	Female	Married	JHS	Urban	3	4	Yes	Yes	Yes	No	No	1	Yes	Yes	No	No	Yes	No	No	No	No	0	No	Yes	No	No	No	No	Yes	Yes	No	Yes	Yes	No	No	Yes	No	70% alcohol	2	Yes	End of day	No	None	0	0
	AKT	148	0	31	Male	Single	JHS	Urban	5	8	Yes	Yes	Yes	No	No	1	No	No	No	No	Yes	No	No	No	No	0	No	Yes	Yes	No	No	No	Yes	Yes	No	No	Yes	No	No		No	70% alcohol	2	Yes	At the end of working on a client	Yes	None	1	0
	KET	133	0	28	Male	Divorce	Primary	Urban	3	8	Yes	Yes	Yes	No	No	1	No	No	No	Yes	No	No	No	No	No	0	No	Yes	No	No	No	No	Yes	Yes	No	Yes	Yes	Yes	No		No	70% alcohol	2	No	End of day	Yes	None	0	0
	AFL	335	0	28	Male	Single	JHS	Urban	4	7	Yes	Yes	Yes	No	No	1	Yes	Yes	No	No	Yes	No	No	No	No	0	No	No	No	No	No	No	Yes	Yes	Yes	Yes	Yes	No	No		No	70% alcohol	2	No	End of day	Yes	None	0	0
	AKT	195	0	33	Male	Married	JHS	Urban	3	10	Yes	Yes	Yes	Yes	No	1	Yes	Yes	No	No	No	No	No	No	Yes	0	No	Yes	No	No	No	No	Yes	Yes	No	No	Yes	Yes	No		No	70% alcohol	2	No	At the end of working on a client	Yes	None	0	0
	SOG	32	0	27	Male	Single	SHS	Urban	10	10	Yes	Yes	Yes	Yes	No	0	Yes	Yes	No	No	No	No	No	No	Yes	0	Yes	No	No	No	No	No	Yes	Yes	No	No	Yes	Yes	No		Yes	70% alcohol	2	No	At the end of working on a client	Yes	None	0	0
	SOG	51	1	29	Female	Single	SHS	Urban	6	10	Yes	Yes	Yes	No	No	1	No	No	No	No	Yes	Yes	No	No	No	0	No	Yes	No	No	No	No	Yes	No	No	Yes	Yes	No	Yes	No	No	70% alcohol	2	No	End of day	Yes	None	1	1
	SOG	35	1	27	Female	Married	JHS	Urban	2	3	Yes	Yes	No	Yes	No	1	Yes	Yes	No	Yes	No	No	No	No	No	0	No	Yes	No	No	No	No	Yes	Yes	No	Yes	Yes	Yes	No	Yes	No	70% alcohol	2	Yes	End of day	Yes	None	0	0
	KET	130	0	19	Male	Single	SHS	Urban	3	5	Yes	Yes	Yes	No	No	0	Yes	No	No	No	Yes	No	No	No	No	0	No	Yes	No	No	No	No	Yes	No	No	Yes	Yes	No	Yes		No	70% alcohol	2	No	End of day	Yes	Apply hair	0	0
	KET	96	1	33	Female	Married	None	Rural	2	5	Yes	Yes	Yes	No	No	1	Yes	Yes	No	No	Yes	No	No	No	No	0	No	Yes	No	No	No	No	Yes	Yes	No	No	Yes	No	No	No	No	70% alcohol	2	Yes	At the end of working on a client	No	None	0	0
	HO	234	0	32	Male	Married	JHS	Urban	6	8	Yes	Yes	Yes	No	No	1	Yes	Yes	No	Yes	No	No	No	No	No	0	No	No	Yes	No	No	No	Yes	No	No	No	Yes	Yes	No		No	70% alcohol	2	No	At the end of working on a client	Yes	None	0	0
	KET	108	1	32	Female	Divorce	SHS	Urban	7	4	Yes	Yes	Yes	No	No	0	No	No	No	No	Yes	Yes	No	No	No	0	No	No	No	No	No	No	No	No	No	Yes	Yes	Yes	Yes	Yes	No	70% alcohol	2	Yes	End of day	Yes	None	0	0
	HO	229	1	33	Female	Married	JHS	Urban	4	6	Yes	No	Yes	Yes	No	1	Yes	Yes	No	No	No	Yes	No	No	No	0	No	No	Yes	No	No	No	No	No	Yes	No	Yes	No	No	No	No	70% alcohol	2	Yes	At the end of working on a client	Yes	None	0	0
	KET	121	1	27	Female	Single	JHS	Urban	9	6	Yes	Yes	Yes	Yes	No	1	No	No	No	No	No	No	No	No	Yes	0	No	Yes	Yes	No	No	No	Yes	Yes	No	Yes	Yes	No	Yes	Yes	No	70% alcohol	2	Yes	End of day	No	None	1	0
	AKT	154	1	24	Female	Divorce	JHS	Urban	1	4	No	Yes	Yes	Yes	No	1	No	No	No	No	No	No	No	No	No	0	Yes	No	No	No	No	No	Yes	Yes	Yes	Yes	Yes	Yes	No	No	Yes	70% alcohol	2	Yes	End of day	Yes	None	0	0
	AKT	182	0	29	Male	Single	SHS	Urban	1	8	Yes	Yes	Yes	No	No	0	No	No	No	No	Yes	No	No	No	No	0	Yes	Yes	No	No	No	No	Yes	Yes	No	No	Yes	No	No		No	70% alcohol	2	No	At the end of working on a client	Yes	None	0	0
	KET	74	1	33	Female	Single	SHS	Rural	7	15	No	Yes	Yes	No	No	1	No	No	No	No	No	No	No	No	Yes	0	No	Yes	Yes	No	No	No	Yes	Yes	No	No	No	No	Yes	Yes	No	70% alcohol	2	Yes	End of day	No	None	1	0
	KET	128	0	23	Male	Single	JHS	Urban	3	13	Yes	Yes	Yes	No	No	1	Yes	Yes	No	Yes	No	No	No	No	No	0	No	Yes	No	No	No	No	Yes	Yes	No	No	Yes	Yes	No		No	70% alcohol	2	No	At the end of working on a client	Yes	None	0	0
	HO	246	0	27	Male	Single	Primary	Urban	4	13	Yes	Yes	Yes	No	No	0	Yes	No	No	No	Yes	No	No	Yes	No	0	No	Yes	No	No	No	No	Yes	No	No	No	Yes	Yes	No		No	70% alcohol	2	No	At the end of working on a client	Yes	None	0	0
	KET	119	0	35	Male	Married	JHS	Urban	15	6	No	Yes	Yes	No	No	1	Yes	Yes	No	No	No	No	Yes	No	No	0	No	No	No	No	No	No	Yes	Yes	Yes	Yes	No	Yes	Yes		Yes	70% alcohol	2	No	Before working on client	No	None	0	0
	AFL	297	0	21	Male	Single	JHS	Urban	3	5	Yes	Yes	Yes	Yes	No	1	Yes	Yes	No	No	Yes	No	No	No	No	0	Yes	No	No	No	No	No	Yes	Yes	No	No	Yes	No	No		No	70% alcohol	2	Yes	At the end of working on a client	No	None	0	0
	KET	83	1	46	Female	Divorce	Primary	Rural	20	9	Yes	No	Yes	No	No	1	No	No	No	No	No	Yes	No	No	No	0	No	No	Yes	No	No	No	No	No	No	Yes	No	No	No	Yes	No	70% alcohol	2	Yes	End of day	No	None	0	0
	SOG	36	1	22	Female	Single	JHS	Urban	2	6	Yes	Yes	Yes	Yes	No	1	No	No	No	No	Yes	No	No	No	No	0	No	No	No	No	No	No	Yes	Yes	No	No	No	No	Yes	Yes	No	70% alcohol	2	Yes	End of day	Yes	None	1	0
	HO	238	1	29	Female	Divorce	SHS	Urban	3	5	Yes	Yes	No	No	No	1	Yes	Yes	No	No	No	No	No	No	No	0	Yes	No	No	No	No	No	Yes	No	No	Yes	Yes	Yes	No	Yes	No	70% alcohol	2	Yes	End of day	Yes	None	0	0
	AKT	189	1	25	Female	Single	JHS	Urban	5	5	Yes	Yes	Yes	Yes	No	1	Yes	Yes	No	Yes	No	No	No	No	No	0	No	Yes	No	No	No	No	Yes	Yes	Yes	Yes	No	No	No	No	No	70% alcohol	2	No	Before working on client	Yes	None	0	0
	AFL	1	1	42	Female	Married	JHS	Urban	3	8	Yes	Yes	No	No	No	0	Yes	Yes	No	No	No	Yes	No	No	No	0	No	No	Yes	No	No	No	Yes	No	No	No	No	No	Yes	Yes	No	70% alcohol	2	Yes	At the end of working on a client	No	None	0	0
	HO	254	0	31	Male	Single	Primary	Urban	3	5	Yes	Yes	Yes	Yes	No	1	Yes	Yes	No	No	Yes	No	No	No	No	0	Yes	No	No	No	No	No	Yes	No	No	Yes	No	Yes	No		No	70% alcohol	2	Yes	End of day	Yes	None	0	0
	HO	274	0	29	Male	Single	JHS	Urban	6	6	Yes	Yes	Yes	No	No	0	No	Yes	No	No	Yes	No	No	No	No	1	Yes	No	Yes	No	No	No	Yes	No	No	Yes	Yes	Yes	No		No	70% alcohol	2	No	End of day	Yes	None	0	1
	AFL	334	1	21	Female	Single	SHS	Urban	2	5	Yes	Yes	Yes	No	No	0	Yes	Yes	No	No	Yes	No	No	No	Yes	0	Yes	Yes	Yes	No	No	No	Yes	No	No	Yes	No	No		Yes	Yes	70% alcohol	2	Yes	End of day	No	None	0	0
	AKT	162	0	21	Male	Single	Primary	Urban	5	15	Yes	Yes	Yes	No	No	1	No	No	No	No	No	No	No	No	No	0	Yes	Yes	No	No	No	No	Yes	Yes	Yes	No	Yes	Yes	Yes		Yes	70% alcohol	2	Yes	At the end of working on a client	Yes	None	0	0
	KET	94	1	38	Female	Married	JHS	Rural	17	12	Yes	Yes	Yes	No	No	0	No	No	No	No	Yes	Yes	No	Yes	No	0	No	No	Yes	No	No	No	Yes	No	No	No	Yes	No	Yes	Yes	No	70% alcohol	2	Yes	At the end of working on a client	No	None	0	0
	KET	122	1	26	Female	Single	JHS	Urban	2	5	Yes	Yes	Yes	No	No	1	No	No	No	No	No	No	No	No	No	0	Yes	Yes	No	No	No	No	Yes	Yes	No	Yes	Yes	Yes	No	No	No	70% alcohol	2	No	End of day	No	None	0	1
	AFL	307	1	25	Female	Single	JHS	Urban	2	6	Yes	Yes	Yes	Yes	No	1	No	Yes	No	Yes	No	No	No	No	No	0	No	Yes	No	No	No	No	No	Yes	No	No	No	No		Yes	No	70% alcohol	2	Yes	At the end of working on a client	No	None	0	0
	AKT	183	1	34	Female	Married	Primary	Rural	6	7	No	Yes	Yes	No	No	1	No	Yes	No	No	No	No	No	No	No	0	Yes	No	Yes	No	No	No	No	Yes	No	Yes	Yes	No	No	Yes	No	70% alcohol	2	No	End of day	Yes	None	0	0
	AFL	19	1	34	Female	Married	JHS	Urban	15	5	Yes	Yes	Yes	Yes	Yes	1	No	No	No	Yes	No	No	No	No	No	0	No	Yes	No	No	No	No	No	Yes	No	No	No	No	Yes	Yes	No	70% alcohol	2	Yes	At the end of working on a client	No	None	0	0
	SOG	27	1	20	Female	Single	SHS	Rural	2	8	Yes	No	Yes	No	Yes	1	Yes	Yes	No	No	No	Yes	No	No	Yes	0	No	No	Yes	No	No	No	Yes	Yes	No	No	No	No	No	Yes	No	70% alcohol	2	No	At the end of working on a client	No	None	1	0
	HO	242	0	30	Male	Married	JHS	Rural	2	12	Yes	Yes	Yes	No	No	1	No	Yes	No	No	Yes	No	No	No	No	0	No	Yes	Yes	No	No	No	Yes	No	No	No	Yes	Yes	No		No	70% alcohol	2	Yes	At the end of working on a client	Yes	None	0	0
	HO	255	0	20	Male	Divorce	SHS	Urban	4	7	Yes	Yes	No	Yes	No	0	Yes	Yes	No	No	No	Yes	No	No	No	0	No	No	No	No	No	No	Yes	No	Yes	Yes	Yes	No	Yes		No	70% alcohol	2	No	End of day	Yes	None	0	0
	SOG	66	0	34	Male	Single	JHS	Rural	7	10	Yes	Yes	Yes	Yes	No	1	No	No	No	No	No	Yes	No	No	No	0	No	Yes	No	No	No	No	Yes	No	No	No	Yes	Yes	Yes		No	Talcum powder	3		At the end of working on a client	Yes	None	1	0
	KET	85	1	42	Female	Single	JHS	Rural	6	7	No	No	Yes	No	No	0	No	No	No	No	No	No	Yes	No	No	0	No	No	Yes	No	No	No	Yes	Yes	No	Yes	Yes	No	Yes	Yes	No	Talcum powder	3		End of day	No	None	0	0
	SOG	50	0	30	Male	Single	JHS	Rural	9	20	No	Yes	No	Yes	No	1	No	No	No	No	Yes	No	No	No	No	0	Yes	Yes	No	No	No	No	Yes	No	No	No	Yes	No	No		No	Talcum powder	3		At the end of working on a client	Yes	None	0	0
	AFL	333	1	32	Female	Married	JHS	Rural	2	5	Yes	Yes	Yes	Yes	No	1	Yes	No	No	Yes	No	No	No	No	No	0	No	Yes	No	No	No	No	Yes	Yes	Yes	Yes	Yes	Yes		Yes	Yes	Talcum powder	3		At the end of working on a client	Yes	None	0	0
	SOG	52	1	24	Female	Single	SHS	Urban	1	10	Yes	Yes	Yes	Yes	No	1	Yes	No	No	No	Yes	Yes	No	No	No	0	Yes	No	No	No	No	No	Yes	No	No	Yes	No	No	Yes	Yes	No	Talcum powder	3		Before working on client	Yes	None	0	0
	SOG	49	0	36	Female	Married	SHS	Urban	11	18	Yes	Yes	Yes	Yes	No	1	Yes	No	No	No	Yes	Yes	No	No	No	0	No	No	No	No	No	No	No	No	No	No	No	No	No		No	Talcum powder	3		At the end of working on a client	Yes	None	0	0
	KET	90	1	35	Female	Single	JHS	Urban	12	6	Yes	Yes	No	No	No	1	Yes	No	No	No	Yes	No	No	No	No	0	No	Yes	No	No	No	No	Yes	Yes	Yes	No	No	No	No	Yes	No	Talcum powder	3		Before working on client	Yes	None	0	0
	HO	279	0	29	Male	Single	JHS	Urban	7	20	Yes	Yes	Yes	Yes	No	1	No	No	No	No	Yes	No	No	No	No	1	Yes	Yes	No	No	No	No	Yes	No	No	No	Yes	No	Yes		No	Talcum powder	3		At the end of working on a client	Yes	None	1	0
	KET	109	0	36	Male	Single	JHS	Urban	15	20	Yes	Yes	Yes	No	No	0	Yes	No	No	No	Yes	No	No	No	No	0	No	Yes	Yes	No	No	No	Yes	Yes	No	Yes	Yes	Yes	Yes		No	Talcum powder	3		Before working on client	No	Apply only cotton/foam	0	0
	AFL	290	0	25	Male	Single	JHS	Urban	5	11	Yes	Yes	Yes	Yes	Yes	1	Yes	No	No	No	No	No	No	No	Yes	0	No	No	No	No	No	No	Yes	No	No	No	Yes	Yes	Yes		Yes	Talcum powder	3		At the end of working on a client	Yes	None	0	0
	SOG	44	0	40	Male	Married	JHS	Rural	18	15	No	Yes	Yes	Yes	No	1	No	No	No	No	No	No	No	No	No	0	Yes	No	No	No	No	No	Yes	Yes	No	No	Yes	No	Yes		No	Talcum powder	3	Yes	At the end of working on a client	Yes	None	0	0
	KET	131	1	37	Female	Married	SHS	Urban	10	5	Yes	Yes	Yes	No	No	1	No	No	No	No	Yes	Yes	No	No	No	0	Yes	No	No	No	No	No	No	Yes	No	Yes	No	No	Yes	Yes	No	Dettol	4	Yes	End of day	No	None	0	0
	SOG	30	1	19	Female	Single	SHS	Rural	3	10	Yes	Yes	Yes	Yes	No	0	No	Yes	No	No	No	No	No	No	Yes	0	Yes	No	No	No	No	No	Yes	No	No	No	No	No	Yes	Yes	No	Dettol	4		End of day	Yes	None	0	0
	AKT	191	0	18	Male	Single	JHS	Urban	1	3	Yes	Yes	Yes	Yes	Yes	0	Yes	Yes	Yes	No	No	No	No	No	No	0	No		No	No	No	No	Yes	No	No	Yes	Yes	Yes	No		No	Hot water	4		At the end of working on a client	Yes	None	0	0
	AKT	153	1	30	Female	Married	Primary	Urban	4	6	Yes	Yes	Yes	No	No	1	Yes	Yes	No	No	No	No	No	No	No	0	Yes	No	Yes	No	No	No	Yes	Yes	Yes	Yes	Yes	Yes	Yes	No	No	Hot water	4	Yes	Before working on client	Yes	None	0	0
	AKT	170	1	33	Female	Married	JHS	Urban	5	4	Yes	Yes	Yes	No	No	0	Yes	Yes	No	Yes	No	No	No	No	No	0	No	Yes	No	No	No	No	Yes	Yes	Yes	Yes	No	Yes	No	Yes	No	Hot water	4		End of day	Yes	None	0	0
	KET	139	1	38	Female	Married	JHS	Urban	12	6	Yes	No	Yes	Yes	No	1	No	No	No	No	No	Yes	No	No	No	0	No	No	Yes	No	No	No	Yes	Yes	No	No	Yes	No	No	Yes	Yes	Hot water	4		End of day	Yes	None	0	0
	AFL	316	1	24	Male	Single	None	Urban	3	8	Yes	Yes	Yes	Yes	No	1	No	No	No	No	Yes	No	No	No	Yes	0	No	Yes	No	No	No	No	Yes	Yes	Yes	Yes	Yes	Yes		Yes	Yes	None	0		Before working on client	Yes	None	1	0
	HO	210	1	21	Female	Divorce	JHS	Urban	1	5	Yes	Yes	Yes	Yes	No	0	Yes	Yes	No	No	No	No	No	No	No	1	Yes	Yes	No	No	No	No	Yes	Yes	No	No	Yes	No	Yes	Yes	No	None	0		At the end of working on a client	No	None	0	0
	HO	247	1	40	Female	Divorce	JHS	Urban	7	7	Yes	Yes	Yes	No	No	1	Yes	Yes	No	Yes	No	No	No	No	No	0	No	No	Yes	No	No	No	Yes	Yes	No	Yes	No	No	Yes	Yes	No	None	0		End of day	No	None	0	0
	HO	245	1	28	Female	Divorce	SHS	Urban	5	7	Yes	Yes	Yes	Yes	No	1	No	No	No	No	No	No	Yes	No	No	1	Yes	No	Yes	No	No	No	Yes	No	No	No	Yes	No	No	Yes	No	None	0		At the end of working on a client	No	None	1	0
	HO	211	1	26	Female	Married	JHS	Urban	2	5	Yes	Yes	Yes	Yes	No	1	Yes	Yes	No	No	No	No	Yes	No	No	1	No	No	Yes	No	No	No	Yes	Yes	No	Yes	No	Yes	No	Yes	No	None	0		End of day	Yes	None	0	0
	HO	281	1	20	Male	Single	Primary	Urban	1	10	Yes	Yes	Yes	Yes	No	1	Yes	No	Yes	No	No	No	No	No	No	0	No		No	No	No	No	Yes	Yes	Yes	Yes	Yes	Yes		Yes	Yes	None	0		Before working on client	Yes	None	0	0
	HO	199	1	31	Female	Married	Primary	Urban	6	5	Yes	Yes	Yes	Yes	No	1	No	Yes	Yes	No	No	No	No	No	No	0	No		Yes	No	No	No	Yes	Yes	No	Yes	No	Yes	No	Yes	No	None	0		End of day	Yes	None	0	0
	AFL	329	1	21	Female	Single	JHS	Urban	3	4	Yes	Yes	Yes	Yes	No	1	No	Yes	No	No	No	Yes	No	No	No	0	No	No	Yes	No	No	No	Yes	Yes	Yes	No	Yes	No		No	No	None	0		End of day	Yes	None	0	0
	HO	227	1	28	Female	Married	Primary	Rural	2	4	Yes	Yes	Yes	Yes	No	1	Yes	Yes	No	No	Yes	No	No	No	No	1	No	No	Yes	No	No	No	Yes	No	No	No	Yes	Yes	No	No	No	None	0		At the end of working on a client	Yes	None	0	0
	AKT	185	1	23	Male	Single	None	Urban	5	10	Yes	Yes	No	Yes	Yes	1	No	No	Yes	No	No	No	No	No	No	0	No		No	No	No	No	Yes	Yes	Yes	Yes	Yes	Yes	Yes	Yes	Yes	None	0		Before working on client	Yes	None	0	0
	AKT	188	1	25	Male	Single	Primary	Urban	10	7	Yes	Yes	Yes	No	No	1	No	No	Yes	No	No	No	No	No	No	0	No		Yes	No	No	No	Yes	Yes	Yes	Yes	No	Yes	Yes	Yes	No	None	0		Before working on client	Yes	None	0	0
	HO	262	1	22	Female	Single	Primary	Urban	4	6	Yes	Yes	No	Yes	No	1	No	No	No	Yes	No	No	No	No	No	0	No	Yes	Yes	No	No	No	Yes	No	No	No	No	No	Yes	Yes	No	None	0		End of day	Yes	None	0	0
	HO	205	1	26	Female	Married	SHS	Urban	6	4	Yes	Yes	Yes	Yes	No	0	Yes	Yes	No	No	Yes	No	No	No	Yes	0	No	No	Yes	No	No	No	Yes	Yes	No	Yes	Yes	No	No	Yes	No	None	0		End of day	Yes	None	0	0
	KET	123	1	22	Male	Single	None	Urban	2	13	Yes	Yes	No	Yes	Yes	1	Yes	Yes	Yes	No	No	No	No	No	No	0	No		No	No	No	No	Yes	Yes	Yes	Yes	Yes	Yes		No	Yes	None	0		End of day	Yes	None	0	0
	HO	285	1	37	Female	Single	JHS	Urban	12	10	Yes	Yes	Yes	Yes	No	0	Yes	Yes	No	No	No	No	No	No	No	0	Yes	Yes	No	No	No	No	Yes	Yes	Yes	No	Yes	No		Yes	No	None	0		End of day	Yes	None	0	0
	HO	261	1	18	Female	Single	Primary	Urban	3	6	Yes	Yes	Yes	No	Yes	1	Yes	Yes	No	Yes	No	No	No	No	No	0	No	Yes	Yes	No	No	No	Yes	Yes	No	No	Yes	Yes	No	Yes	No	None	0		End of day	Yes	None	0	0
	HO	220	1	20	Male	Married	JHS	Urban	3	6	Yes	Yes	Yes	Yes	No	1	Yes	Yes	No	Yes	No	No	No	No	No	0	No	Yes	Yes	No	No	No	Yes	Yes	No	Yes	Yes	No		Yes	No	None	0	Yes	End of day	Yes	None	0	0
	AFL	315	0	26	Male	Married	JHS	Urban	4	5	Yes	Yes	Yes	No	No	1	Yes	Yes	No	No	No	No	No	No	No	0	Yes	Yes	Yes	No	No	No	Yes	Yes	No	Yes	Yes	No	Yes		Yes	None	0	No	Before working on client	Yes	None	0	0
	KET	129	1	41	Female	Divorce	None	Urban	13	7	Yes	Yes	No	No	No	1	No	No	No	Yes	No	No	No	No	No	0	No	Yes	No	No	No	No	Yes	Yes	No	No	Yes	Yes	Yes	Yes	No	None	0	Yes	At the end of working on a client	Yes	None	0	0
	AFL	328	1	21	Male	Single	None	Urban	2	10	Yes	Yes	Yes	Yes	Yes	1	Yes	Yes	No	Yes	No	No	No	No	No	0	No	Yes	No	No	No	No	Yes	Yes	Yes	Yes	Yes	Yes			Yes	None	0		End of day	Yes	Do nothing	0	0
	HO	219	1	28	Female	Single	SHS	Urban	2	7	Yes	Yes	Yes	Yes	Yes	1	Yes	Yes	No	No	Yes	No	No	No	No	1	Yes	Yes	Yes	No	No	No	Yes	No	No	Yes	Yes	No	No	Yes	No	None	0	Yes	End of day	Yes	None	0	0
	HO	269	1	35	Female	Single	SHS	Urban	8	10	Yes	Yes	Yes	Yes	No	1	No	No	No	No	Yes	No	No	No	No	0	No	No	Yes	No	No	No	Yes	No	No	No	No	No		Yes	No	None	0		End of day	Yes	None	1	0
	HO	223	1	29	Female	Married	None	Rural	3	5	Yes	Yes	No	Yes	Yes	1	Yes	Yes	No	Yes	No	No	No	No	No	0	No	Yes	Yes	No	No	No	Yes	Yes	Yes	No	Yes	Yes	No	No	No	None	0		At the end of working on a client	Yes	None	0	0
	HO	212	1	24	Male	Married	Primary	Urban	3	10	Yes	Yes	No	Yes	No	1	Yes	Yes	No	No	No	No	No	No	No	0	Yes	No	Yes	No	No	No	Yes	No	Yes	No	Yes	Yes	No	No	No	None	0		End of day	Yes	None	0	0
	HO	213	1	26	Female	Married	Primary	Urban	8	6	Yes	Yes	Yes	Yes	No	1	Yes	Yes	No	Yes	No	No	No	No	No	0	No	Yes	Yes	No	No	No	Yes	Yes	No	No	Yes	Yes	No	No	No	None	0		At the end of working on a client	Yes	None	0	0
	AKT	198	1	20	Male	Single	None	Urban	3	8	Yes	Yes	No	Yes	No	1	Yes	Yes	No	No	No	Yes	No	No	No	0	No	Yes	No	No	No	No	Yes	Yes	Yes	Yes	Yes	Yes	Yes	Yes	Yes	None	0		End of day	Yes	None	0	0
	HO	284	1	24	Female	Married	JHS	Urban	6	11	No	Yes	No	Yes	No	1	No	No	No	No	No	No	No	No	No	0	Yes	No	Yes	No	No	No	Yes	Yes	Yes	No	Yes	Yes		Yes	No	None	0		Before working on client	Yes	None	0	0
	SOG	67	1	19	Male	Single	Primary	Urban	1	20	Yes	Yes	Yes	No	No	1	No	No	Yes	No	No	No	No	No	No	0	No		Yes	No	No	No	Yes	Yes	Yes	Yes	Yes	Yes		No	Yes	None	0		Before working on client	Yes	None	0	0
	HO	239	1	28	Female	Married	Primary	Urban	3	4	Yes	Yes	Yes	No	No	1	Yes	No	No	No	No	No	No	Yes	No	0	No	No	Yes	No	No	No	Yes	No	Yes	No	Yes	No	No	Yes	No	None	0		End of day	Yes	None	0	0
	HO	265	1	31	Female	Divorce	SHS	Urban	8	8	Yes	Yes	Yes	Yes	No	0	Yes	No	No	No	Yes	No	No	No	No	1	No	No	Yes	No	No	No	Yes	No	No	No	No	Yes	Yes	Yes	No	None	0		End of day	No	None	0	0
	KET	70	1	19	Male	Single	None	Urban	3	15	Yes	Yes	No	Yes	Yes	1	No	No	Yes	No	No	No	No	No	No	0	No		No	No	No	No	Yes	Yes	Yes	Yes	Yes	Yes		Yes	Yes	None	0		End of day	Yes	None	1	0
	KET	103	1	23	Male	Single	None	Urban	4	15	Yes	Yes	No	Yes	No	1	Yes	Yes	No	No	No	No	Yes	No	No	1	No	Yes	No	No	No	No	Yes	Yes	Yes	Yes	Yes	Yes	Yes	Yes	Yes	None	0		End of day	Yes	Do nothing	0	0
	HO	226	1	30	Male	Married	JHS	Urban	4	8	Yes	No	Yes	Yes	No	1	Yes	Yes	No	No	Yes	No	No	No	No	1	Yes	No	Yes	No	No	No	Yes	Yes	No	Yes	Yes	No	No	Yes	No	None	0		End of day	Yes	None	0	0
	HO	204	1	23	Female	Single	Primary	Urban	4	6	Yes	Yes	Yes	Yes	No	1	Yes	Yes	No	No	No	No	No	No	No	0	No	Yes	Yes	No	No	No	Yes	Yes	No	Yes	Yes	Yes	No	Yes	No	None	0		End of day	Yes	None	0	1
	HO	272	1	19	Female	Single	Primary	Urban	1	5	Yes	Yes	Yes	Yes	No	1	Yes	No	Yes	No	No	No	No	No	No	0	No		No	No	No	No	Yes	No	No	Yes	Yes	Yes		Yes	No	None	0		End of day	Yes	None	0	0
	AKT	184	1	21	Female	Divorce	JHS	Urban	3	5	Yes	Yes	Yes	No	No	1	Yes	Yes	Yes	No	No	No	No	No	No	0	No		Yes	No	No	No	Yes	Yes	No	Yes	Yes	Yes	No	Yes	No	None	0		Before working on client	Yes	None	0	0
	HO	248	1	23	Male	Single	Primary	Urban	4	5	Yes	Yes	Yes	Yes	No	1	Yes	No	Yes	No	No	No	No	No	No	0	No		Yes	No	No	No	Yes	Yes	Yes	No	Yes	No	Yes	Yes	No	None	0		At the end of working on a client	Yes	None	0	0
	HO	200	1	26	Female	Married	JHS	Urban	7	6	Yes	Yes	No	Yes	No	1	Yes	Yes	No	Yes	No	No	No	No	No	0	No	Yes	Yes	No	No	No	Yes	No	No	Yes	No	Yes	Yes	Yes	No	None	0		End of day	Yes	None	0	0
	HO	214	1	24	Male	Single	None	Urban	5	8	Yes	Yes	No	Yes	Yes	1	No	No	Yes	No	No	No	No	No	No	0	No		Yes	No	No	No	Yes	Yes	Yes	Yes	Yes	Yes	No	Yes	No	None	0		End of day	Yes	None	1	0
	HO	264	1	34	Female	Divorce	SHS	Urban	10	8	Yes	Yes	No	No	No	0	No	No	No	No	Yes	No	Yes	No	No	0	No	No	Yes	No	No	No	Yes	No	No	No	No	Yes	Yes	Yes	No	None	0		End of day	Yes	None	0	0
	AFL	314	1	23	Male	Single	None	Urban	2	7	Yes	Yes	Yes	Yes	Yes	1	No	Yes	Yes	No	No	No	No	No	No	0	No		No	No	No	No	Yes	Yes	Yes	Yes	Yes	Yes		Yes	Yes	None	0		Before working on client	Yes	None	0	1
	AFL	323	1	25	Male	Single	None	Urban	4	10	Yes	Yes	Yes	Yes	Yes	1	No	Yes	Yes	No	No	No	No	No	No	0	No		No	No	No	No	Yes	Yes	Yes	Yes	Yes	Yes			Yes	Soap solution	4		Before working on client	Yes	None	0	1
	AFL	313	1	20	Male	Single	None	Urban	2	6	Yes	Yes	No	Yes	No	1	Yes	Yes	Yes	No	No	No	No	No	No	0	No		No	No	No	No	Yes	Yes	Yes	Yes	Yes	Yes		Yes	Yes	Soap solution	4		End of day	Yes	None	0	0
	HO	221	1	23	Male	Single	Primary	Urban	2	5	Yes	Yes	Yes	Yes	Yes	1	Yes	Yes	Yes	No	No	No	No	No	No	0	No	Yes	Yes	No	No	No	Yes	Yes	Yes	Yes	Yes	Yes		Yes	No	Soap solution	4	Yes	End of day	Yes	None	0	0
	HO	235	1	28	Female	Married	JHS	Urban	3	6	Yes	Yes	Yes	Yes	Yes	1	Yes	Yes	Yes	No	No	No	No	No	No	0	No		Yes	No	No	No	Yes	Yes	No	No	Yes	Yes	No	No	No	Soap solution	4		At the end of working on a client	Yes	None	0	0
	SOG	62	1	22	Male	Single	None	Urban	3	12	Yes	Yes	Yes	Yes	Yes	1	No	No	Yes	No	No	No	No	No	No	0	No		No	No	No	No	Yes	Yes	Yes	Yes	Yes	Yes		Yes	No	Soap solution	4	Yes	End of day	Yes	None	0	0
	KET	126	1	46	Female	Married	JHS	Rural	14	7	Yes	Yes	No	No	No	0	No	No	No	No	No	Yes	No	No	No	0	No	No	No	No	No	No	Yes	No	No	Yes	No	No	Yes	Yes	No	Soap solution	4		End of day	Yes	None	0	0
	HO	257	1	22	Male	Single	None	Urban	3	6	Yes	Yes	Yes	No	Yes	1	Yes	Yes	No	Yes	No	No	No	No	No	0	No	Yes	No	No	No	No	Yes	Yes	Yes	Yes	Yes	Yes	Yes	Yes	Yes	Soap solution	4		Before working on client	Yes	None	0	0
	KET	89	1	30	Female	Married	Primary	Urban	3	8	Yes	Yes	Yes	No	No	1	Yes	Yes	No	Yes	No	No	No	No	No	0	No	Yes	No	No	No	No	Yes	Yes	Yes	Yes	Yes	No	Yes	No	No	Soap solution	4		End of day	Yes	None	0	0
	HO	258	1	20	Male	Single	Primary	Rural	1	5	Yes	Yes	Yes	Yes	Yes	1	Yes	No	No	No	Yes	No	No	No	No	0	No	No	No	No	No	No	Yes	Yes	Yes	Yes	Yes	Yes	Yes	Yes	Yes	Soap solution	4		End of day	Yes	None	0	0
	AFL	319	1	21	Female	Single	SHS	Urban	2	5	Yes	Yes	Yes	Yes	No	0	Yes	Yes	No	No	Yes	No	No	No	No	0	Yes	No	Yes	No	No	No	Yes	Yes	No	Yes	No	Yes	Yes	No	Yes	hot water	4		Before working on client	Yes	None	0	0
[truncated: 31 more columns]
